# Supplementary material for: Seasonality in the migration and establishment of H3N2 Influenza lineages with epidemic growth and decline
Source: BMC Evol Biol. 2014 Dec 24;14:3. doi: 10.1186/s12862-014-0272-2 (PMC4316805; doi:10.1186/s12862-014-0272-2)
Supplement: Additional file 3 — Genbank accession numbers. [file 12862_2014_272_MOESM3_ESM.xls]

## Sheet: TableS3Accessions
Genbank accession numbers
NA, OT			NC, SC, OT			Global
Accession	Collection Time	Geographic Location	Accessopm	Collection Time	Geographic Location	Accession	Collection Time	Geographic Location
CY006062	1999.03	NA	EU501159	2002.88	OT	CY108412	1999.06	CH
CY006901	1999.07	NA	EU501155	2002.87	OT	EU501159	2002.88	SEA
CY118636	1999.06	OT	EU501146	2002.88	OT	AB378380	2001.16	JA
CY001658	1999.18	NA	CY090527	2006.66	OT	CY090527	2006.66	OT
CY001666	1999.21	NA	EU514648	2002.36	SC	CY090532	2006.48	OT
CY006165	1999.09	NA	EU514621	2002.02	NC	JN872430	2010.82	SA
CY003634	1999.07	NA	CY107886	2001.78	SC	CY090515	2006.06	OT
CY001602	1999.07	NA	CY107932	2001.93	NC	CY108675	2007.1	CH
CY001578	1999.23	NA	CY107984	2002.02	SC	CY054151	2007.08	SEA
CY003586	1999.03	NA	AB281200	2002.5	OT	EU502236	2006.64	NA
CY003618	1999.04	NA	AB281195	2002.47	OT	CY039399	2007	SEA
CY001594	1999.09	NA	AB281205	2002	OT	EU502604	2006.95	JA
CY003570	1999.01	NA	CY107972	2002.17	SC	EU502557	2006.91	SEA
CY003578	1999.02	NA	EU856975	2002.5	SC	CY040050	2007.09	SEA
CY001610	1999.17	NA	CY107885	2001.68	SC	CY105494	2007.11	SEA
CY007637	1999.05	NA	EU514616	2002	NC	CY108725	2007	CH
CY003795	1999.96	NA	CY107899	2001.96	NC	CY108616	2006.85	CH
CY006661	2000.02	NA	CY107983	2002.02	SC	CY108726	2007	CH
CY001383	1999.85	NA	CY107977	2002.02	SC	EU502599	2006.93	CH
CY090887	1999.78	NA	EU514625	2002.02	SC	EU502586	2006.99	NA
CY001122	1999.76	NA	CY107937	2002.06	SC	EU857070	2006.69	CH
CY000991	1999.75	NA	CY107944	2002.29	SC	FJ226003	2006.68	CH
CY003803	1999.74	NA	CY108061	2003.01	NC	CY105606	2007.19	SEA
CY003610	1999.04	NA	EU501171	2002.02	OT	EU501955	2006.49	CH
CY003626	1999.06	NA	EU501173	2002.25	OT	FJ226002	2006.62	CH
CY001415	1999.11	NA	EU501172	2002.06	OT	EU502596	2006.94	CH
CY110761	2005.91	OT	CY107887	2001.88	SC	EU857076	2006.78	CH
CY000259	2004.1	NA	CY107905	2001.87	SC	EU501956	2006.49	CH
CY114367	2003.73	OT	CY107903	2001.98	SC	EU857074	2006.74	CH
CY009854	2001.59	OT	CY107901	2001.93	SC	EU501942	2006.59	CH
CY009590	2001.61	OT	EU501174	2002.5	OT	CY108637	2006.99	CH
CY006070	1999.04	NA	CY107957	2002.01	NC	EU502592	2006.98	SEA
CY009422	2001.52	OT	CY107934	2002.03	NC	CY054190	2007.01	SEA
CY009406	2001.5	OT	CY107935	2002.02	NC	CY108689	2007.2	CH
CY111524	2000.76	OT	CY107902	2001.88	SC	CY041668	2007.25	JA
CY015670	2000.79	OT	CY107950	2002.01	NC	CY108693	2007.09	CH
CY008478	2000.6	OT	CY107945	2002.01	SC	CY031843	2007.61	OC
CY022519	2000.77	OT	CY107890	2001.96	NC	AB438307	2007.24	JA
CY012434	2000.82	OT	CY107889	2001.95	NC	AB438291	2007.15	JA
CY015662	2000.79	OT	CY107948	2002.97	NC	CY041722	2007.07	JA
CY008822	2000.76	OT	CY107980	2002.02	SC	AB378481	2007.18	JA
CY016493	2000.8	OT	CY107970	2002.02	SC	EU502603	2006.98	JA
CY000983	2000.01	NA	CY107900	2001.98	SC	CY041672	2007.3	JA
CY003827	2000.06	NA	CY107981	2002.19	SC	EU502534	2006.77	CH
CY000699	2000.01	NA	CY107939	2002.36	SC	CY041679	2007.13	JA
CY000715	2000.16	NA	CY107908	2001.98	NC	EU100702	2006.96	OT
CY009126	2000.09	OT	CY107883	2001.98	NC	EU502570	2006.89	JA
CY025020	2000.11	OT	CY107986	2002.02	SC	EU502067	2006.68	SEA
CY003811	2000.01	NA	CY107973	2002.03	SC	EU502296	2006.52	OT
CY000459	1999.91	NA	CY107974	2002.15	SC	EU502561	2006.91	NA
CY000723	1999.81	NA	CY107893	2001.98	NC	EU502560	2006.91	NA
CY008854	2000.8	OT	EU501127	2002.53	OT	EU502539	2006.8	JA
CY008830	2000.79	OT	EU501126	2002.6	OT	GU323735	2006.58	OT
CY000843	2000.01	NA	EU501125	2002.5	OT	CY041665	2007.21	JA
CY000683	1999.98	NA	EU514654	2002.54	OT	CY054112	2006.98	SEA
CY001399	2000.01	NA	JN617982	2002.48	OT	CY054253	2006.1	SEA
CY000851	2000.16	NA	CY107982	2002.03	SC	CY054255	2005.3	SEA
CY090903	1999.91	NA	EU514655	2002.56	SC	CY054166	2006.96	SEA
CY000651	1999.99	NA	EU514626	2002.04	SC	CY031809	2007	OC
CY001279	2000.13	NA	EU514651	2002.45	SC	CY022878	2007.15	NA
CY000859	1999.98	NA	EU514624	2002.02	NC	CY031563	2007.19	NA
CY000675	1999.99	NA	EU514659	2002.62	OT	CY114397	2006.98	EU
CY009118	2000.05	OT	EU514623	2002.02	SC	CY105614	2007.47	SEA
CY001501	1999.85	NA	CY107979	2002.02	SC	CY104316	2007.22	SEA
CY000819	2000.11	NA	CY107923	2002.34	SC	CY105798	2007.07	SEA
CY001530	1999.95	NA	CY107933	2001.93	NC	EU501950	2006.33	JA
CY000803	1999.85	NA	CY107916	2002.99	NC	EU502522	2006.79	SA
CY000707	2000.01	NA	CY011064	2000.68	OT	EU502523	2006.8	SA
CY000747	1999.98	NA	CY009948	2001.29	OT	EU502036	2006.57	SA
CY001351	1999.92	NA	CY009556	2001.35	OT	EU502144	2006.5	SA
CY000667	2000.01	NA	CY054108	2001.1	OT	EU502250	2006.15	NA
CY001007	1999.97	NA	CY011616	2001.52	OT	CY108533	2005.78	CH
CY000999	2000.05	NA	CY010548	2001.51	OT	EU502102	2006.49	SA
CY001178	1999.93	NA	CY009580	2001.53	OT	EU502066	2006.64	SEA
CY012618	2000.05	OT	CY013048	2000.69	OT	EU502328	2006.18	SA
CY000811	1999.98	NA	CY009100	2000.34	OT	CY054276	2006.98	OT
CY000635	1999.9	NA	CY023042	2000.34	OT	EU501882	2006.67	OC
CY090895	1999.83	NA	CY017885	2000.72	OT	CY022924	2006.87	OT
CY000691	2000.09	NA	CY025018	2000.11	OT	EU501926	2006.47	SA
CY090911	2000.1	NA	CY008852	2000.8	OT	CY088516	2006.31	EU
CY003458	2000.06	NA	CY017443	2000.54	OT	EU502030	2006.45	SEA
CY000467	2000.07	NA	EU856897	2000.03	SC	EU502165	2006.05	SA
CY001522	2000.1	NA	CY012616	2000.05	OT	EU501810	2005.97	JA
CY001247	2000.11	NA	CY009116	2000.05	OT	CY091085	2006.26	NA
CY000739	2000.11	NA	CY009124	2000.09	OT	EU501966	2006.25	NA
CY000595	1999.89	NA	CY003448	2000.01	OT	EU502028	2006.26	OC
CY000731	1999.9	NA	CY000737	2000.11	OT	EU502175	2006.74	NA
CY000643	1999.97	NA	CY000465	2000.07	OT	CY030220	2006.69	OC
CY013377	2000.14	OT	CY000817	2000.11	OT	CY031803	2006.49	OC
CY000875	2003.1	NA	CY107864	2000.05	NC	EU501879	2006.58	OC
CY001463	2003.13	NA	CY110759	2005.91	SC	EU501881	2006.65	OC
CY000867	2003.13	NA	CY107892	2001.69	SC	CY091077	2006.26	NA
CY001546	2003.2	NA	CY107881	2000.58	SC	EU502516	2006.13	EU
CY090943	2003.87	NA	CY054107	2001.06	OT	EU501866	2006.52	OC
CY000163	2003.93	NA	CY107867	2000.56	SC	EU502083	2006.45	OC
CY000967	2003.98	NA	CY054109	2001.14	OT	EU501756	2005.41	SEA
CY000011	2003.88	NA	CY107875	2000.16	SC	CY054275	2006	NA
CY000975	2003.99	NA	CY054142	2001.18	OT	CY090541	2005.75	OT
CY090967	2003.9	NA	CY008820	2000.76	OT	CY088513	2006.17	EU
CY001287	2003.83	NA	CY023026	2000.83	OT	EU502242	2006.19	NA
CY090975	2004.05	NA	AB438241	2001.28	OT	EU502292	2006.05	NA
CY090935	2003.85	NA	CY025042	2000.77	OT	CY108540	2005.82	CH
CY001626	2003.91	NA	CY054110	2001.14	OT	EU501977	2006.09	JA
CY090927	2003.8	NA	CY054141	2001.19	OT	EU501745	2005.91	JA
CY092110	2004.05	NA	CY009396	2001.43	OT	EU501940	2006.09	CH
CY001215	2003.99	NA	CY011968	2001.31	OT	EU501941	2006.09	CH
CY008910	2004.03	NA	CY012432	2000.82	OT	EU501996	2006.06	JA
CY000035	2004.02	NA	CY009092	2000.78	OT	EU502013	2006.08	JA
CY001023	2003.82	NA	CY008844	2000.83	OT	EU502322	2006.1	NA
CY000147	2003.92	NA	CY008836	2000.91	OT	EU502324	2006.19	EU
CY092203	2003.82	NA	CY013903	2000.9	OT	FJ225998	2006.25	CH
CY104142	2004.08	OT	CY009076	2000.67	OT	EU501621	2005.77	NA
CY000563	2004.01	NA	CY008131	2000.65	OT	EU502326	2006.5	SA
CY000475	2003.82	NA	CY008764	2000.69	OT	EU501964	2006.35	JA
CY088392	2003.94	OT	CY013064	2000.77	OT	EU502040	2006.4	JA
CY001039	2003.83	NA	CY111522	2000.76	OT	EU502039	2006.19	JA
CY000951	2003.94	NA	CY008500	2000.75	OT	CY088512	2006.05	EU
CY008878	2004	NA	AB438239	2001.25	OT	EU502343	2006.1	SEA
CY107148	2003.9	OT	EU514667	2002.89	OT	CY012792	2006.22	NA
CY000891	2004.01	NA	CY107872	2000.2	SC	EU501993	2006.31	JA
CY015838	2003.69	OT	CY107880	2000.39	SC	EU501992	2006.28	JA
CY008886	2003.93	NA	CY107865	2000.43	SC	EU502377	2005.91	NA
CY008918	2003.86	NA	CY107871	2000.31	SC	CY022895	2006.77	OT
CY009262	2004.04	NA	CY107907	2001.96	NC	CY022896	2006.88	OT
CY000195	2003.96	NA	CY107866	2000	NC	JF701877	2008.1	EU
CY001231	2004.01	NA	EU856978	2001.59	SC	EU501833	2005.66	NA
CY001031	2004.01	NA	CY107955	2002.01	NC	CY108553	2005.61	CH
CY009254	2004.03	NA	CY107895	2001.96	NC	EU501849	2005.93	JA
CY000763	2004.08	NA	EU856958	2000.61	SC	CY100546	2005.03	OT
CY117990	2004.8	OT	CY107868	2000.57	SC	CY100570	2005.69	OT
CY100302	2004.2	OT	CY054263	2001.07	OT	CY054160	2005.97	SEA
CY017951	2003.69	OT	CY107862	2000.12	SC	CY054245	2006.06	SEA
CY009246	2003.88	NA	CY107882	2000.67	SC	CY054259	2004.23	SEA
CY018983	2003.63	OT	CY107873	2000.38	SC	EU501898	2006.18	SEA
CY038569	2004.12	OT	EU502438	2002.79	OT	EU856870	2005.42	CH
CY000911	2003.92	NA	CY001461	2003.13	OT	EU501732	2005.6	JA
CY000515	2003.83	NA	EU502113	2003.55	OT	CY105374	2005.58	SEA
CY000363	2003.92	NA	EU502174	2003.69	OT	EU502334	2005.47	NA
CY001634	2003.9	NA	EU502100	2003.5	OT	AB378441	2005.45	JA
CY000131	2003.86	NA	EU502117	2003.26	OT	EU502081	2006.45	OC
CY001098	2003.92	NA	EU501297	2003.67	OT	EU501805	2005.66	CH
CY001114	2003.82	NA	EU501123	2002.67	OT	EU501835	2005.8	NA
CY000371	2004.01	NA	EU502333	2003.27	OT	EU501730	2005.58	JA
CY000347	2003.86	NA	CY026119	2003.15	OT	CY116586	2005.81	JA
CY013114	2003.47	OT	EU514675	2002.95	OT	EU857056	2006.21	CH
CY012346	2003.47	OT	EU514645	2002.29	OT	CY091045	2006.12	NA
CY011738	2003.46	OT	AB438246	2002.23	OT	CY118866	2005.99	SEA
CY011714	2003.38	OT	AB438248	2002.25	OT	CY019859	2006.16	NA
CY015846	2003.69	OT	CY000585	2002.19	OT	DQ983765	2006.12	OT
CY012074	2003.47	OT	EU502178	2003.04	OT	EU501748	2005.49	JA
CY001562	2003.3	NA	EU514635	2002.15	OT	EU502080	2006.59	OC
CY001554	2003.3	NA	EU501345	2002.03	OT	AB281232	2005.34	SEA
CY001407	2003.3	NA	CY090497	2005.59	OT	EU502049	2006.51	SEA
CY015766	2002.79	OT	CY090493	2005.05	OT	CY091021	2005.96	NA
CY000299	2002.05	NA	CY090511	2005	OT	EU501721	2005.7	JA
CY001170	2001.98	NA	CY090498	2005.67	OT	EU502323	2005.87	EU
CY000243	2002.15	NA	CY090499	2004.98	OT	CY054156	2006.31	SEA
CY000627	2002.13	NA	CY090502	2005.5	OT	EU502235	2005.65	NA
CY001239	2002.21	NA	CY090491	2005.98	OT	CY112997	2005.98	EU
CY000943	2002.08	NA	CY001736	2002.18	OT	EU501661	2005.88	JA
CY000499	2002.08	NA	EU514617	2002	OT	EU502007	2006.11	JA
CY000578	2002	NA	CY008316	2002.5	OT	EU502110	2005.56	SA
CY000587	2002.19	NA	CY007859	2002.34	OT	CY054231	2006.24	SEA
CY000331	2002.1	NA	CY015764	2002.79	OT	CY008340	2005.39	OC
CY000211	2002.04	NA	CY008324	2002.51	OT	EU501636	2005.39	OC
CY001439	2002.04	NA	EU501194	2002.75	OT	EU857057	2006.21	CH
CY000187	2001.95	NA	CY008003	2002.28	OT	CY039231	2005.36	CH
CY000323	2001.97	NA	CY008284	2002.33	OT	CY100578	2005.69	OT
CY013807	2002.08	NA	CY007787	2002.39	OT	CY044397	2005.42	CH
CY015550	2002.43	OT	CY007899	2002.46	OT	EU857011	2005.56	CH
CY001263	2002.13	NA	CY007595	2002.32	OT	EU502546	2006.91	NA
CY000547	2002.1	NA	CY007603	2002.28	OT	EU501852	2005.28	CH
CY000339	2002.12	NA	CY008268	2002.27	OT	EU501853	2005.61	CH
CY000219	2002.15	NA	CY007875	2002.37	OT	GU323729	2006.41	OT
CY003779	2002.07	NA	CY007659	2002.34	OT	CY090543	2006.56	OT
CY023076	2002.17	OT	CY007667	2002.35	OT	CY090542	2006.45	OT
CY015758	2002.74	OT	CY008027	2002.44	OT	CY088515	2006.24	EU
CY013415	2002.56	OT	CY007683	2002.44	OT	CY088508	2005.97	EU
CY015686	2001.73	OT	EU514639	2002.17	OT	CY090547	2006.19	OT
CY017541	2002.61	OT	CY011976	2002.08	OT	AB281250	2005.73	SEA
CY000411	2002.1	NA	AB434108	2002.16	OT	CY105422	2005.73	SEA
CY000275	2001.98	NA	EU501121	2001.82	OT	EU501628	2005.97	OT
CY000483	2001.89	NA	AB378383	2001.81	OT	EU501780	2005.91	OT
CY000307	2001.9	NA	AB378382	2001.52	OT	EU501818	2005.91	OT
CY000395	2002.02	NA	AB378384	2001.98	OT	EU501843	2005.85	JA
CY015694	2001.73	OT	CY011984	2002.11	OT	EU501987	2006.22	JA
CY000755	2003.09	NA	EU502300	2003.3	OT	CY108532	2005.82	CH
CY090919	2002.12	NA	CY001552	2003.3	OT	AB271821	2006.1	JA
CY000491	2002.05	NA	CY001405	2003.3	OT	CY054256	2006	SEA
CY000283	2002.16	NA	EU501124	2002.23	OT	CY054232	2006.28	SEA
CY001162	2003.26	NA	EU501177	2002.18	OT	EU501901	2006.33	SEA
CY001082	2002.06	NA	EU514658	2002.6	OT	CY054243	2006	SEA
CY011402	2002.52	OT	CY001944	2002.16	OT	EU501900	2006.3	SEA
CY008037	2002.48	OT	CY019931	2002.65	OT	EU501868	2006.03	CH
CY008021	2002.34	OT	CY022205	2002.04	OT	EU501870	2006.05	CH
CY000435	2002.07	NA	CY015700	2001.75	OT	EU502024	2006.2	JA
CY008286	2002.33	OT	EU501187	2002.02	OT	EU501733	2005.97	JA
CY008005	2002.28	OT	EU501188	2002.02	OT	EU502103	2006.08	SA
CY011986	2002.11	OT	CY107919	2002.19	SC	EU501824	2005.8	OC
CY023060	2001.75	OT	EU514643	2002.25	OT	AB281253	2005.76	SEA
CY011978	2002.08	OT	CY023058	2001.75	OT	CY105382	2005.63	SEA
CY001303	2002.11	NA	EU501989	2006.13	OT	CY104228	2005.58	SEA
CY000927	2002.13	NA	EU501960	2006.19	OT	CY105366	2005.54	SEA
CY001946	2002.16	NA	DQ983759	2004.03	OT	AB378446	2005.51	JA
CY001199	2002.22	NA	DQ983766	2006.14	OT	CY108602	2005.55	CH
CY000203	2001.99	NA	DQ983762	2006.08	OT	CY108575	2005.67	CH
CY000291	2002.05	NA	EU502065	2006.64	OT	CY108550	2005.34	CH
CY091103	2002.06	NA	CY108018	2003.96	SC	CY100156	2005.37	CH
CY000539	2002.17	NA	AB438274	2005.11	OT	AB378440	2005.39	JA
CY000387	2002	NA	CY108447	2004.88	NC	AB378443	2005.47	JA
CY000571	2001.98	NA	EU501503	2004.69	SC	AB378456	2005.61	JA
CY022207	2002.04	OT	EU501791	2005.27	OT	AB378458	2005.8	JA
CY124280	2011.93	OT	EF566227	2005.27	OT	CY090507	2005.18	OT
CY124152	2011.27	OT	CY108522	2004.67	SC	EU501633	2005.31	CH
CY124282	2011.93	OT	CY108464	2004.55	SC	EU502059	2006.09	SEA
CY124478	2011.88	OT	EU502543	2006.88	OT	EU501768	2005.35	JA
CY124254	2011.84	OT	CY054120	2005.01	OT	EU502321	2005.91	NA
CY124500	2011.99	OT	CY054202	2005	OT	CY091013	2005.91	NA
CY124442	2011.68	OT	CY054130	2004.96	OT	CY091501	2005.81	NA
CY124230	2011.74	OT	CY108446	2004.86	NC	EU501872	2006.21	CH
CY124238	2011.76	OT	CY108483	2004.11	SC	EU857007	2005.5	CH
CY124328	2011.6	OT	CY108482	2004.15	SC	EU501741	2005.59	NA
CY124402	2011.48	OT	CY108444	2004.83	NC	JF340085	2006.25	EU
CY124234	2011.76	OT	CY108513	2004.51	SC	EU856837	2005.32	CH
CY124424	2011.62	OT	CY108488	2004.6	SC	EU857091	2005.16	CH
CY124330	2011.61	OT	EU501540	2004.73	SC	EU856999	2005.43	CH
CY124208	2011.59	OT	CY108490	2004.73	SC	CY020005	2005.8	OC
CY124450	2011.72	OT	FJ225995	2005.17	SC	CY118834	2005.53	SEA
CY124466	2011.79	OT	EU501600	2005.24	SC	CY104260	2005.49	SEA
CY124422	2011.62	OT	CY054175	2005.08	OT	AB378452	2005.56	JA
CY103793	2010.43	OT	CY054132	2004.99	OT	EU501918	2006.02	CH
CY092291	2011.07	OT	EU501500	2004.53	OT	CY108581	2005.68	CH
CY089005	2010.44	OT	EU501701	2005.08	OT	EU501669	2005.15	CH
CY088845	2010.37	OT	CY054183	2005.91	OT	EU501743	2005.28	JA
CY093449	2010.61	OT	CY054118	2004.97	OT	EU501639	2005.41	OC
CY088989	2010.44	OT	CY108515	2004.51	SC	EU501825	2005.84	OC
CY088877	2010.4	OT	CY108448	2004.88	NC	CY054153	2006.17	SEA
CY074917	2010.43	OT	EU502286	2004.78	OT	EU501794	2005.41	SEA
CY074893	2010.43	OT	CY100332	2004.57	SC	EU502211	2005.94	NA
CY074709	2010.45	OT	EU501533	2004.61	SC	JF930295	2009.91	NA
CY089021	2010.44	OT	EU501594	2004.18	SC	HM628693	2010.17	SA
CY074757	2010.43	OT	EU501534	2004.93	OT	HM628694	2010.25	SA
CY098067	2010.42	OT	EU501518	2004.72	OT	CY031825	2007.47	SEA
CY074933	2010.21	OT	EU501519	2004.77	OT	EU516073	2007.77	NA
CY088861	2010.4	OT	EU501432	2004.42	SC	EU502535	2006.77	CH
CY088853	2010.38	OT	EU501431	2004.42	SC	EU502587	2006.93	EU
CY100100	2010.59	OT	EU501457	2004.39	SC	CY030222	2007.25	OC
CY100092	2010.48	OT	CY108475	2004.25	SC	CY030221	2007.25	OC
JN790523	2010.97	OT	CY108509	2004.22	SC	CY088523	2006.91	EU
CY100090	2009.94	OT	EU501583	2004.64	SC	CY041675	2007.03	JA
CY100094	2010.48	OT	CY108510	2004.22	SC	EU502532	2006.83	OC
CY084336	2009.87	NA	EU501426	2004.14	SC	EU502530	2006.87	SEA
CY072216	2010.45	NA	EU501425	2004.25	SC	EU501985	2006.67	SEA
CY116709	2011.08	NA	CY108495	2004.27	SC	EU502536	2006.84	CH
CY111216	2011.05	NA	EU501581	2004.27	SC	CY088520	2006.85	EU
CY111184	2011.03	NA	EU501584	2004.64	SC	EU501984	2006.6	SEA
CY111456	2011.22	NA	EU501438	2004.61	SC	EU502064	2006.59	SEA
CY117583	2011.12	NA	CY054138	2005.02	OT	CY022876	2006.83	NA
CY111312	2011.13	NA	CY054210	2005.25	OT	EU502527	2006.77	SEA
CY111392	2011.15	NA	EU501556	2004.63	OT	CY118906	2006.78	SEA
CY111344	2011.15	NA	AB434109	2005.2	OT	EU502052	2006.5	OC
CY111304	2011.13	NA	AB434110	2005.2	OT	EU502549	2006.87	EU
CY111360	2011.16	NA	CY108463	2004.57	SC	EU502099	2006.28	EU
CY111144	2011.01	NA	CY108507	2004.69	SC	EU501902	2006.7	OC
CY124194	2011.03	OT	EU501428	2004.68	SC	EU501877	2006.54	OC
CY111136	2011.01	NA	CY108516	2004.64	SC	EU502526	2006.76	SEA
CY111448	2011.21	NA	CY108503	2004.11	SC	EU857062	2006.49	CH
CY124296	2011.09	OT	CY108469	2004.26	SC	EU502068	2006.69	SEA
CY111352	2011.15	NA	EU501423	2004.44	SC	JN588972	2009.67	SEA
CY111328	2011.14	NA	EU501427	2004.39	SC	CY031851	2007.9	SEA
CY111384	2011.17	NA	CY108445	2004.83	NC	CY031845	2007.77	SEA
CY124376	2011.01	OT	CY108449	2004.9	NC	CY108755	2008.42	CH
CY124480	2011.91	OT	EU501874	2006.16	OT	CY108770	2008.42	CH
CY124370	2011.97	OT	EU501707	2005.09	OT	FJ009477	2008.29	SEA
CY124366	2011.89	OT	EU501610	2005.51	OT	CY031821	2007.41	OT
CY124262	2011.85	OT	EU501606	2005.64	SC	CY031839	2007.66	OC
CY124412	2011.57	OT	CY002456	2005.14	OT	FJ686944	2008.86	NA
CY124320	2011.48	OT	CY002064	2004.97	OT	CY091847	2009.34	CH
CY124400	2011.45	OT	AB462537	2005.71	OT	CY068081	2009.61	NA
CY124308	2011.32	OT	AB462531	2005.53	OT	CY113037	2009.48	EU
CY124314	2011.38	OT	CY108048	2003.24	SC	CY079526	2009.61	SA
CY130192	2012.65	OT	EU502161	2003.49	OT	FJ009467	2007.77	SEA
CY124290	2011.97	OT	CY108049	2003.26	SC	CY093232	2010.89	NA
CY124368	2011.93	OT	EU502350	2004.27	OT	GU271982	2009.86	SEA
CY130198	2012.76	NA	EU502106	2004.25	OT	CY091833	2007.28	CH
CY124236	2011.76	OT	CY026076	2004.11	OT	HQ616670	2009.16	OT
CY124268	2011.88	OT	CY026046	2004.02	OT	HQ616672	2009.16	OT
CY124360	2011.85	OT	CY108484	2004.14	SC	GU323724	2005.83	OT
CY114540	2012.09	OT	EU514666	2002.89	NC	FJ686939	2008.79	NA
CY114560	2012.08	OT	EU514674	2002.94	OT	FJ686917	2008.77	NA
CY124414	2011.57	OT	EU502176	2003.65	OT	GQ369815	2008.98	NA
CY124364	2011.88	OT	EF566365	2004.53	OT	CY073947	2008.01	OT
CY124458	2011.76	OT	EU501463	2004.53	OT	CY062344	2009.75	OT
CY124246	2011.8	OT	EU502138	2003.34	OT	CY093240	2009	SEA
CY124462	2011.77	OT	EU502285	2003.6	OT	CY090480	2007.56	OT
CY124248	2011.81	OT	EU501282	2003.3	OT	CY090545	2006.71	OT
CY124242	2011.79	OT	DQ865962	2003.3	OT	EU502556	2006.88	OT
CY124460	2011.76	OT	CY105254	2003.62	OT	JN790448	2011.19	JA
CY124438	2011.68	OT	CY107985	2002.65	SC	EU502590	2006.94	SA
CY124224	2011.7	OT	EF467800	2003.04	OT	EU502589	2006.99	NA
CY124454	2011.74	OT	EU501157	2002.98	OT	EU501957	2006.51	OT
CY116639	2012.24	OT	CY107993	2003.58	SC	CY090481	2008.5	OT
CY124406	2011.53	OT	EU501362	2003.12	OT	CY088560	2008.04	EU
CY124184	2011.48	OT	EU502189	2003.95	OT	CY081454	2009.79	SEA
CY124168	2011.39	OT	EU502157	2003.42	OT	CY081470	2009.78	SEA
CY124312	2011.38	OT	EU502402	2003.34	OT	FJ179356	2008.36	NA
CY124302	2011.35	OT	CY091261	2003.77	OT	CY073907	2008.02	OT
CY124324	2011.53	OT	EU501218	2003.75	OT	CY079524	2009.61	SA
CY124316	2011.45	OT	CY007011	2003.62	OT	CY105822	2008.9	SEA
CY124386	2011.47	OT	EU501299	2003.78	OT	CY093335	2009.08	OT
CY124380	2011.47	OT	EU501213	2003.62	OT	CY093375	2010.07	OT
CY124404	2011.51	OT	EU501303	2003.63	OT	GU323738	2006.75	OT
CY124228	2011.72	OT	CY007251	2003.62	OT	CY090485	2008.47	OT
CY124382	2011.47	OT	CY011728	2003.44	OT	CY090488	2008.5	OT
CY124178	2011.45	OT	EU501240	2003.5	OT	CY090475	2008.39	OT
CY124394	2011.43	OT	EU501235	2003.1	OT	CY079525	2009.61	SA
CY124390	2011.39	OT	CY011752	2003.49	OT	JN588976	2009.9	SEA
CY124170	2011.41	OT	CY015828	2003.8	OT	EU516055	2007.68	NA
CY124310	2011.37	OT	CY012064	2003.49	OT	CY058075	2007.1	OC
CY124192	2011.53	OT	CY011696	2003.38	OT	CY105718	2007.57	SEA
CY124434	2011.67	OT	CY006979	2003.45	OT	GQ410148	2009.11	SEA
CY124156	2011.64	OT	EU501216	2003.69	OT	GQ410147	2009.09	SEA
CY124162	2011.78	OT	EU501356	2003.44	OT	GQ410171	2009.34	SEA
CY124336	2011.66	OT	EU514653	2002.54	OT	GQ369843	2008.93	NA
CY124352	2011.76	OT	EU502225	2003.94	OT	CY062345	2009.83	OT
CY124154	2011.47	OT	CY088358	2003.83	OT	CY050125	2009.71	CH
CY124216	2011.63	OT	CY114365	2003.73	OT	CY050123	2009.71	CH
CY124332	2011.62	OT	CY015860	2003.76	OT	CY031311	2008.13	OT
CY124420	2011.6	OT	EU502497	2003.71	OT	EU516053	2007.59	NA
CY124258	2011.85	OT	EU501238	2003.18	OT	CY031858	2007.65	OT
CY124198	2011.54	OT	CY015852	2003.75	OT	CY069325	2009.27	SEA
CY124338	2011.68	OT	EU501219	2003.86	OT	CY108776	2008.08	CH
CY124202	2011.57	OT	EU501305	2003.73	OT	CY108783	2008.42	CH
CY124292	2011.99	OT	EU501307	2003.76	OT	CY088564	2008.28	EU
CY124264	2011.86	OT	EU502181	2003.87	OT	CY088563	2008.28	EU
JX556142	2010.7	OT	EU502257	2003.07	OT	CY088562	2008.28	EU
JX556141	2010.72	OT	EU514681	2002.99	OT	CY108786	2008.16	CH
CY124486	2011.93	OT	EU514683	2002.99	OT	GU323740	2008.4	OT
CY124498	2011.97	OT	HQ166052	2003.3	OT	EU516036	2007.62	NA
CY124488	2011.94	OT	EU501321	2003.86	OT	CY093319	2008.92	OT
CY124278	2011.92	OT	EU501400	2004.15	OT	CY105726	2007.6	SEA
CY114555	2011.93	OT	EU502130	2003.81	OT	CY104678	2007.52	SEA
CY124474	2011.87	OT	EU502364	2003.73	OT	CY108785	2008	CH
CY124476	2011.88	OT	EU502366	2003.74	OT	CY041709	2007.39	JA
CY124200	2011.55	OT	CY026050	2004.05	OT	CY106872	2009.57	CH
CY124218	2011.64	OT	CY118690	2003.77	OT	HM628692	2010.5	SA
CY124158	2011.71	OT	CY088046	2003.82	OT	GQ410149	2009.05	SEA
CY124456	2011.74	OT	EU501220	2003.88	OT	CY100079	2009.74	SEA
CY124344	2011.69	OT	EU501526	2004.06	OT	CY100081	2009.73	SEA
CY124180	2011.47	OT	EU502164	2003.88	OT	CY100077	2009.65	SEA
CY114545	2012.09	OT	AB378420	2004.12	OT	EU516033	2007.56	NA
CY116641	2012.26	OT	EU501267	2003.38	SC	CY031970	2008.21	JA
JX556143	2010.68	OT	EU502111	2003.5	OT	CY089773	2009.32	NA
JX556144	2010.61	OT	CY108030	2003.41	SC	CY031988	2008.07	NA
CY124428	2011.63	OT	CY108007	2003.84	SC	CY105574	2007.7	SEA
CY091848	2009.34	OT	EU514677	2002.97	NC	FJ532082	2008.27	NA
HQ214392	2008.7	OT	CY108059	2003.05	NC	CY034472	2008.42	OT
CY093265	2009.08	NA	EU501161	2002.69	OT	CY030009	2007.76	OT
CY067255	2009.34	NA	EF473625	2004.31	OT	CY031860	2007.76	OT
CY064857	2009.32	NA	EU502313	2004.31	OT	EU779504	2008.08	NA
CY093361	2009.16	NA	EU501555	2004.36	OT	EU516214	2007.94	NA
CY093345	2009.08	NA	CY108011	2003.11	NC	JQ655463	2007.91	OT
CY089751	2009.04	NA	EU502407	2003.32	OT	CY058788	2009.42	NA
CY093289	2009	NA	EU502405	2003.25	OT	CY089629	2009.38	NA
CY068347	2009.24	NA	EU502338	2003.36	OT	CY082992	2009.79	SEA
CY068475	2009.33	NA	CY107976	2002.91	NC	CY050828	2009.41	NA
CY093329	2009.08	NA	CY107975	2002.89	NC	GQ895027	2009.05	NA
CY066521	2009.32	NA	CY107940	2002.55	SC	FJ549030	2008.72	NA
CY111168	2011.03	NA	CY105214	2003.45	OT	CY069301	2009.49	OT
JN790578	2011.11	OT	CY107941	2002.61	SC	CY080563	2009.57	OC
CY111336	2011.15	NA	EU501153	2002.61	SC	CY106744	2009.55	CH
CY111320	2011.13	NA	CY107928	2002.75	SC	CY050089	2009.71	CH
CY111432	2011.2	NA	EU514669	2002.91	SC	FJ532066	2008.61	NA
CY111416	2011.2	NA	CY107938	2002.64	SC	CY108765	2008.33	CH
CY111128	2011.01	NA	CY108060	2003.94	NC	CY108778	2008.25	CH
CY111160	2011.03	NA	EU501281	2003.19	OT	CY088558	2007.96	EU
CY116717	2011.16	NA	EU502180	2003.17	OT	CY090467	2008.24	OT
CY111548	2011.1	NA	EU501176	2002.97	OT	CY090447	2008.84	OT
CY111480	2011.19	NA	EU501149	2002.9	OT	EU199365	2007.27	NA
CY124306	2011.13	OT	EU501145	2002.91	OT	EU516030	2007.59	NA
CY124304	2011.13	OT	CY032969	2003.21	OT	FJ686946	2008.3	NA
CY113039	2009.48	OT	EU502422	2003.11	OT	FJ686948	2008.36	NA
CY068083	2009.61	NA	CY001469	2003.34	OT	CY081428	2009.26	OC
CY100120	2010.99	OT	EU501361	2003.07	OT	FJ686933	2008.94	NA
CY111472	2011.31	NA	EU502262	2003.15	OT	FJ532068	2008.7	NA
CY092275	2011.07	NA	EU502129	2003.81	OT	GQ895022	2009.15	NA
CY111464	2011.24	NA	EU514680	2002.98	OT	CY069357	2008.36	JA
CY124298	2011.01	OT	EU501205	2003.45	OT	GQ293081	2009.26	OC
CY124294	2011.07	OT	CY100594	2003.95	OT	CY041691	2008.15	JA
CY100102	2010.64	OT	CY001512	2003.96	OT	CY068702	2009.32	NA
CY093505	2010.89	OT	EU502437	2003.94	OT	CY068329	2009.33	NA
CY093529	2010.93	OT	EU502214	2003.85	OT	CY064863	2009.32	NA
CY093417	2010.91	OT	EU502487	2002.94	OT	CY091839	2009.26	CH
CY111200	2011.05	NA	CY107921	2002.55	SC	CY115776	2009.59	CH
CY124286	2011.05	OT	CY107925	2002.55	SC	CY093216	2009.57	OT
CY111368	2011.16	NA	EU501319	2003.06	OT	JN256740	2009.59	CH
CY100104	2010.67	OT	EU501208	2003.22	OT	CY106664	2009.52	CH
CY111232	2011.03	NA	CY118658	2002.88	OT	CY032437	2007.48	OT
CY092307	2010.5	OT	AB378388	2002.64	OT	CY091835	2008.53	CH
CY111408	2011.19	NA	EU856977	2002.5	SC	JN588974	2009.4	SEA
CY111152	2011.01	NA	CY108039	2003.4	SC	CY118067	2007.34	SEA
CY093545	2010.94	OT	CY107946	2002.49	SC	CY087373	2008.82	OT
CY091559	2011.07	NA	CY107926	2002.63	SC	CY118986	2007.33	SEA
CY093577	2011.1	OT	CY107963	2002.59	SC	CY031318	2008.23	OT
CY093569	2011.1	OT	EU501169	2002.54	OT	CY034458	2008.19	NA
CY091846	2010.8	OT	EU501168	2002.54	OT	CY030035	2008.02	NA
CY093385	2010.69	NA	CY107918	2002.59	SC	CY032191	2008.11	SEA
CY100096	2010.5	OT	CY107961	2002.59	SC	CY030007	2007.99	NA
CY091842	2010.79	OT	CY107951	2002.89	NC	FJ769858	2007.05	OT
CY100098	2010.57	OT	EU502365	2003.74	OT	CY118151	2008.36	SEA
CY100128	2010.47	OT	AB438256	2003.1	OT	CY118159	2008.36	SEA
CY125793	2012.3	NA	EU514668	2002.9	OT	GQ895034	2009.1	NA
CY118133	2008.19	OT	AB378405	2003.08	OT	FJ686926	2008.83	NA
CY105856	2008.73	OT	EU501156	2002.9	OT	CY104622	2008.89	SEA
CY105872	2008.94	OT	CY105206	2003.45	OT	CY104614	2008.86	SEA
FJ009489	2008.29	OT	CY107962	2002.69	SC	CY100075	2009.65	SEA
FJ009488	2008.16	OT	CY001373	2003.27	OT	CY030011	2007.76	OT
CY093226	2010.88	NA	CY001253	2003.22	OT	CY105694	2007.49	SEA
CY130195	2012.74	NA	EU502264	2003.23	OT	GQ385856	2009.05	NA
CY087707	2009.57	OT	CY100618	2003.5	OT	GQ385923	2009.24	NA
CY087670	2008.94	OT	EU514673	2002.94	OT	CY068025	2009.39	NA
CY087749	2009.67	OT	CY054126	2002.89	OT	CY087606	2008.9	OT
CY087714	2009.59	OT	CY107924	2002.55	SC	CY087342	2008.79	OT
CY087692	2009.53	OT	EU514660	2002.63	SC	FJ966245	2009.07	OC
CY087699	2009.57	OT	CY108008	2003.06	SC	CY053662	2009.08	OT
CY087734	2009.63	OT	EU501327	2003.18	OT	GQ385829	2009.07	NA
CY087726	2009.62	OT	EU501288	2003.05	OT	JF930286	2009.16	NA
CY087742	2009.64	OT	EU501287	2003.04	OT	CY035022	2007.1	OC
CY087720	2009.61	OT	CY108088	2003.34	SC	CY031811	2007.1	OC
CY100074	2009.57	OT	CY003680	2003.05	OT	FJ769864	2007.1	OT
GQ902795	2009.45	OT	EU502258	2003.39	OT	FJ769915	2007.03	OT
CY080477	2009.37	NA	AB378404	2003.08	OT	CY114413	2007.85	EU
CY104616	2008.86	OT	AB438250	2002.96	OT	AB378476	2007.08	JA
CY119052	2007.31	OT	AB438251	2002.98	OT	CY031861	2007.74	OT
CY118996	2007.35	OT	AB438249	2002.94	OT	CY105742	2007.68	SEA
CY093234	2010.89	NA	EU502177	2003.64	OT	FJ549064	2008.58	NA
CY093369	2009.08	OT	EU501532	2004.94	OT	JN588982	2009.44	SEA
CY093377	2010.07	OT	EU501548	2004.86	OT	JN588971	2009.54	SEA
CY037313	2008.09	OT	EU501590	2004.95	OT	JN588978	2009.51	SEA
CY073909	2008.02	OT	EU501565	2004.53	OT	CY088555	2007.91	EU
CY073901	2008.13	OT	EF566367	2004.53	OT	CY108740	2008.4	CH
CY105752	2007.79	OT	EU501564	2004.46	OT	GQ410144	2009.11	SEA
CY104502	2007.77	OT	EF566368	2004.46	OT	CY034447	2008.45	NA
CY118030	2006.8	OT	EU501568	2004.76	OT	CY030019	2008.04	NA
CY118038	2006.82	OT	EU502201	2003.75	OT	EU516217	2007.9	NA
CY118916	2006.8	OT	EF566074	2003.73	OT	CY034473	2008.33	JA
CY119044	2008.21	OT	EU501308	2003.55	OT	CY032608	2008.19	JA
CY119036	2008.21	OT	EU501309	2003.55	OT	CY031971	2008.21	JA
CY069423	2009.11	NA	EU501310	2003.57	OT	CY034499	2008.23	EU
FJ009482	2007.93	OT	EU501311	2003.63	OT	CY034484	2008.07	EU
FJ009485	2008.13	OT	EU502284	2003.65	OT	CY034483	2008.07	EU
CY093353	2009	OT	EU501312	2003.67	OT	CY034494	2008.16	EU
CY093242	2009	OT	FJ769914	2005.01	OT	CY044476	2008.17	NA
FJ009479	2007.77	OT	CY090544	2006.64	OT	CY044820	2008.29	NA
FJ009478	2007.71	OT	CY090526	2006.46	OT	HQ190935	2009.33	OT
FJ009484	2008.03	OT	EU502396	2005.39	OT	HQ190936	2010.25	OT
FJ009487	2008.13	OT	CY008356	2005.48	OT	CY087668	2008.94	OT
CY118900	2006.2	OT	CY088502	2004.98	OT	GU323742	2008.42	OT
DQ983776	2006.08	OT	CY088491	2004.85	OT	CY032604	2008.28	OT
CY070969	2010.45	NA	EU501685	2005.1	OT	CY088544	2007.1	EU
CY119020	2008.02	OT	CY118802	2004.7	OT	FJ225997	2007.26	CH
CY024911	2007.22	NA	EF566363	2004.55	OT	CY031912	2008.12	NA
CY044431	2008.12	NA	EF566229	2005.12	OT	CY034475	2008.46	NA
CY044630	2008.13	NA	EU501580	2004.85	OT	CY032054	2008.23	OT
CY044455	2008.15	NA	CY006092	2004.74	OT	FJ226001	2007.64	CH
FJ769875	2007.15	OT	EU501476	2004.5	OT	CY030566	2008.08	OT
CY089743	2009.25	NA	EU501763	2005.16	NC	CY031972	2008.25	JA
FJ229857	2007.58	OT	CY026098	2005.11	OT	CY108807	2008.8	CH
CY037513	2008.12	NA	EU501790	2005.22	OT	CY034453	2008.36	SEA
CY073914	2008.04	OT	EU501801	2005.75	OT	CY041681	2008.05	JA
CY050109	2009.69	OT	EU502101	2005.44	OT	CY108680	2007.16	CH
CY100072	2009.56	OT	CY002192	2004.97	OT	GQ410146	2009.05	SEA
GQ410131	2009.4	OT	EU501601	2005.24	SC	CY108767	2008.16	CH
CY106898	2009.57	OT	EU502109	2005.4	OT	CY108762	2008.08	CH
CY115778	2009.59	OT	CY002720	2005.01	OT	CY108864	2009.05	CH
CY100078	2009.65	OT	CY002008	2005.09	OT	CY031831	2007.61	OC
CY100080	2009.74	OT	EU501720	2005.09	OT	CY034451	2008.35	NA
CY100082	2009.73	OT	EU502387	2005.58	OT	CY031890	2008.24	NA
CY050105	2009.68	OT	CY002608	2004.86	OT	CY032087	2008.1	SEA
CY067199	2009.32	NA	CY002768	2004.89	OT	CY034468	2008.12	SEA
CY068283	2009.32	NA	CY002480	2005.01	OT	CY031969	2008.07	JA
CY077427	2009.42	NA	CY019317	2005.02	OT	CY088561	2008.11	EU
CY080452	2009.37	NA	CY108501	2004.83	SC	CY108790	2008	CH
JQ964684	2010.88	NA	EU502307	2004.88	OT	CY031833	2007.57	OC
CY117591	2011.18	NA	EU501483	2004.5	OT	CY108795	2008	CH
CY100116	2010.86	OT	EU501477	2004.5	OT	CY108747	2008.58	CH
CY100088	2009.91	OT	EU501452	2004.81	OT	CY108751	2008.64	CH
CY058806	2009.39	NA	CY014015	2005.07	OT	CY030014	2007.71	NA
CY089542	2009.43	NA	EU502265	2005.25	OT	CY030565	2008.09	OT
CY050830	2009.41	NA	EF566141	2004.45	OT	CY030562	2008.08	OT
GU271992	2009.46	OT	EU501545	2004.45	OT	CY026883	2007.1	NA
GQ983550	2009.47	OT	CY108502	2004.83	SC	CY022888	2007.25	NA
CY050139	2009.67	OT	CY108500	2004.83	SC	CY041702	2007.26	JA
CY119060	2009.48	OT	CY108499	2004.82	SC	CY041706	2007.39	JA
GQ410128	2009.41	OT	CY090438	2005.27	OT	CY041707	2007.39	JA
CY068075	2009.47	NA	CY090439	2005.28	OT	FJ966231	2007.61	SEA
CY074960	2010.09	OT	CY091453	2004.71	OT	CY090535	2007.18	OT
CY074952	2010.05	OT	CY091445	2004.73	OT	CY090551	2007.84	OT
GU271984	2009.86	OT	CY003648	2005.18	OT	CY088541	2007.03	EU
GU271976	2009.83	OT	EU501612	2005.2	OT	CY022936	2007.11	OT
CY069351	2009.11	NA	EF566222	2005.2	OT	CY090566	2007.08	OT
CY068059	2009.42	NA	EU501704	2005.1	OT	CY088552	2007.18	EU
CY117599	2011.22	NA	EU502397	2005.63	OT	CY090556	2007.56	OT
CY121894	2010.73	OT	EU502500	2005.12	OT	CY034491	2008.23	EU
CY121896	2010.73	OT	CY118778	2004.57	OT	CY022856	2007.21	OT
CY118061	2007.31	OT	EU502139	2005.41	OT	CY031863	2007.67	OT
GQ410130	2009.35	OT	AB281256	2005.77	OT	CY031859	2007.65	OT
GQ410127	2009.41	OT	CY105414	2005.66	OT	FJ265663	2007.69	OT
GQ410126	2009.41	OT	AB281247	2005.38	OT	FJ966233	2007.61	SEA
CY084411	2009.42	NA	AB281235	2005.35	OT	CY022912	2007.23	OT
CY084403	2009.42	NA	AB378437	2005.11	OT	GU323726	2005.91	OT
CY055093	2009.44	NA	CY108451	2004.9	NC	CY088554	2007.57	EU
CY084419	2009.47	NA	EU501557	2004.67	OT	CY088553	2007.57	EU
CY050670	2009.33	NA	EU501691	2005.24	SC	CY088559	2008	EU
CY058790	2009.42	NA	EU501441	2004.84	OT	CY084401	2009.42	NA
CY100086	2009.47	OT	EU501464	2004.68	OT	CY080555	2009.56	OC
GQ902811	2009.47	OT	EU502206	2004.74	OT	CY108910	2009.33	CH
CY068067	2009.42	NA	EU501553	2004.6	OT	GQ410161	2009.34	SEA
CY067955	2009.33	NA	EU501459	2004.71	OT	GQ293085	2009.17	SEA
CY093249	2009.08	NA	EU501479	2004.5	OT	GQ293083	2009.17	SEA
CY068019	2009.4	NA	EU501546	2004.43	OT	CY108912	2009.33	CH
CY050622	2009.33	NA	EF566176	2004.43	OT	CY069743	2009.5	NA
CY068123	2009.32	NA	EU501578	2004.79	OT	CY108926	2009.41	CH
CY093218	2009.57	OT	EU502230	2005.25	OT	CY048968	2009.75	CH
CY106578	2009.49	OT	CY118746	2004.39	OT	CY099725	2011.05	OT
CY100084	2009.44	OT	EU501544	2004.36	OT	JF701836	2009.02	EU
CY081432	2009.78	OT	CY118786	2004.59	OT	JF701858	2009.04	EU
CY081456	2009.79	OT	EU501462	2004.44	OT	JF701863	2009.08	EU
CY082978	2009.79	OT	EF566068	2004.45	OT	JF701846	2009.05	EU
CY081472	2009.78	OT	EU501547	2004.45	OT	JF701852	2009.08	EU
CY081448	2009.78	OT	CY108599	2005.7	SC	JF701864	2009.08	EU
CY081440	2009.78	OT	CY088492	2004.84	OT	JN790461	2011.08	JA
CY082970	2009.78	OT	EU501482	2004.5	OT	CY091841	2010.79	CH
CY068571	2009.35	NA	EU501437	2004.69	SC	CY084296	2010.77	SEA
CY068579	2009.36	NA	EU501689	2005.21	SC	CY100127	2010.47	SEA
CY068856	2009.31	NA	CY003664	2004.85	OT	CY100095	2010.5	SEA
CY067215	2009.33	NA	EU501753	2005.01	OT	CY100097	2010.57	SEA
CY068688	2009.32	NA	EU502240	2004.7	OT	CY114501	2010.3	EU
GQ410132	2009.35	OT	EU501493	2004.84	OT	JN588989	2010.56	SEA
CY080493	2009.42	NA	CY015956	2004.79	OT	CY069744	2010.53	NA
CY069327	2009.27	OT	CY007803	2005.17	OT	JN790479	2011.13	JA
GQ410129	2009.34	OT	CY007795	2005.17	OT	HQ664924	2010.69	CH
GQ410133	2009.05	OT	CY007811	2005.18	OT	CY084323	2011.02	SEA
CY093273	2009.08	OT	EU502140	2005.41	OT	CY084319	2011	SEA
CY093305	2009.08	OT	CY006179	2004.72	OT	CY084322	2011.02	SEA
HQ214397	2008.77	OT	CY008516	2004.8	OT	CY069742	2009.63	NA
HQ214403	2008.84	OT	CY118754	2004.48	OT	CY074942	2009.94	SEA
CY089395	2009.08	NA	EU501502	2004.68	SC	GQ293087	2009.23	SEA
CY054551	2009.99	NA	CY108517	2004.64	SC	CY069741	2009.87	JA
GQ410135	2009.11	OT	CY108580	2005.74	SC	GQ983548	2009.47	SEA
FJ769870	2007.03	OT	EU501560	2004.68	NC	CY074950	2010.05	SEA
CY038489	2008.1	NA	EU501561	2004.74	NC	CY074958	2010.09	SEA
CY087470	2008.88	OT	CY054201	2004.87	OT	CY074966	2010.23	SEA
CY035056	2008.04	NA	EU501554	2004.52	OT	JN790484	2010.99	JA
CY105528	2007.91	OT	EU502351	2004.27	OT	JN790504	2011.18	JA
CY105536	2007.92	OT	CY008236	2004.76	OT	JN790503	2011.16	JA
CY105728	2007.6	OT	CY108489	2004.68	SC	CY093399	2010.82	EU
CY105816	2007.93	OT	EU501576	2004.84	OT	CY093391	2010.81	EU
CY121892	2010.18	OT	EF566172	2004.84	OT	JN790495	2011.06	JA
CY121893	2010.18	OT	EU502384	2004.73	OT	HQ664931	2010.69	CH
CY078409	2009.11	OT	CY007411	2004.61	OT	CY084304	2010.97	SEA
CY121895	2010.73	OT	CY008220	2004.76	OT	CY114421	2011.01	EU
CY087654	2008.93	OT	CY015972	2004.77	OT	CY124373	2011.99	SEA
CY121890	2010.18	OT	CY013983	2004.8	OT	HQ664914	2010.69	CH
CY087344	2008.79	OT	CY007299	2004.79	OT	JN940427	2011.1	OT
CY087517	2008.89	OT	CY013927	2004.74	OT	JN940429	2011.28	OT
CY026029	2007.04	NA	CY016443	2004.77	OT	JN940431	2011.3	OT
CY026021	2007.04	NA	EU501371	2004.11	OT	JN790482	2010.95	JA
CY118972	2007.25	OT	CY107965	2002.98	NC	JN790452	2010.97	JA
CY091832	2007.27	OT	EU502301	2003.62	OT	HQ315822	2010.51	EU
CY069407	2008.94	OT	CY002520	2003.62	OT	HQ703353	2010.59	JA
FJ229860	2007.58	OT	EU501250	2003.53	SC	HQ703349	2010.59	JA
CY025605	2007.16	NA	CY108452	2004.1	NC	HQ703352	2010.59	JA
CY038529	2007.51	OT	CY108086	2003.62	SC	CY130181	2012.39	OT
GQ410140	2009.11	OT	EU514678	2002.97	NC	CY112118	2012.02	NA
CY119028	2008.19	OT	EU501272	2003.13	NC	CY114553	2011.93	OT
CY044463	2008.15	NA	EU501270	2003.09	NC	CY114543	2012.09	OT
CY044502	2008.07	NA	CY108056	2003.12	NC	CY125818	2012.19	JA
CY069359	2008.36	OT	CY108000	2003.08	NC	CY116640	2012.26	OT
CY118161	2008.36	OT	EU501273	2003.13	NC	CY116636	2012.23	OT
CY116598	2007.47	OT	CY107999	2003.07	NC	CY124453	2011.74	SEA
CY068339	2009.33	NA	CY108055	2003.12	NC	CY116638	2012.24	OT
GQ410139	2009.09	OT	EU501271	2003.11	NC	CY112158	2012.11	SEA
GQ410138	2009.05	OT	CY108051	2003.72	SC	CY112114	2012.03	SEA
CY087646	2008.92	OT	EU501360	2003.49	SC	CY112165	2012.06	SEA
CY087638	2008.92	OT	EU502349	2003.68	OT	CY112137	2012.09	JA
FJ229854	2007.57	OT	CY108042	2003.5	SC	CY112130	2012.06	JA
CY037617	2008.18	NA	CY108040	2003.71	SC	CY112132	2012.06	JA
CY037641	2008.21	NA	CY108022	2003.62	SC	CY112148	2012.08	JA
HQ214378	2008.79	OT	EU501248	2003.59	SC	CY120861	2012.21	NA
HQ214385	2008.84	OT	CY108020	2003.74	SC	CY120898	2012.27	NA
CY087459	2008.86	OT	CY108046	2003.32	SC	CY112159	2012.09	SEA
EU516195	2007.6	NA	EU502348	2003.63	OT	CY120894	2012.29	NA
CY087444	2008.85	OT	EU501221	2003.48	OT	CY112106	2012.07	NA
CY087367	2008.8	OT	EF566067	2004.1	OT	CY124277	2011.92	SEA
CY037881	2008.15	NA	EU501249	2003.38	SC	CY124185	2011.48	SEA
CY072200	2009.31	NA	CY108047	2003.4	SC	CY124225	2011.7	SEA
CY105824	2008.9	OT	CY108041	2003.44	SC	CY124197	2011.54	SEA
CY025343	2007.2	NA	CY108028	2003.98	NC	CY124187	2011.5	SEA
CY035176	2008.11	NA	EU501359	2003.49	SC	CY124409	2011.57	SEA
CY113015	2008.74	OT	EU502158	2003.44	OT	CY124301	2011.35	SEA
CY105488	2007.7	OT	CY108023	2003.58	SC	CY124311	2011.38	SEA
CY105832	2008.01	OT	CY108029	2003.43	SC	CY124309	2011.37	SEA
CY118153	2008.36	OT	CY108021	2003.29	SC	CY110774	2012.04	OT
HQ214390	2008.87	OT	CY108084	2003.36	SC	CY130189	2012.16	OT
CY091826	2007.18	OT	CY108064	2003.68	SC	CY114563	2012.08	OT
FJ769880	2007.11	OT	CY108005	2003.3	SC	CY112120	2011.89	NA
CY040100	2008.04	OT	CY108089	2003.37	SC	CY112102	2011.93	OT
CY025479	2007.13	NA	CY107998	2003.47	SC	CY124161	2011.78	SEA
HQ214398	2008.77	OT	CY108071	2003.94	NC	CY124433	2011.67	SEA
HQ214370	2008.74	OT	CY108063	2003.63	SC	CY124473	2011.87	SEA
CY087600	2008.85	OT	CY108101	2003.72	SC	CY112099	2011.86	NA
CY087549	2008.89	OT	CY108099	2003.25	SC	CY112185	2012.12	SEA
CY044814	2008.2	NA	EU501251	2003.64	SC	CY120855	2012.16	SEA
CY037841	2008.18	NA	CY108093	2003.56	SC	CY130191	2012.65	OT
CY092251	2007.33	NA	CY108095	2003.21	SC	CY120859	2012.22	JA
CY035048	2008.04	NA	CY108032	2003.26	SC	CY130185	2012.19	OT
CY035152	2008.06	NA	CY107996	2003.29	SC	CY112173	2012.14	JA
CY105848	2008.07	OT	CY108097	2003.53	SC	CY120888	2012.25	JA
CY105840	2008.44	OT	CY108031	2003.43	SC	CY099986	2011.22	SA
CY035040	2008.06	NA	EU501266	2003.28	SC	CY100099	2010.59	SEA
CY036929	2008.06	NA	CY108003	2003.09	NC	CY114509	2010.97	EU
CY035064	2008.06	NA	CY108080	2003.18	NC	JN872413	2011.01	SA
CY035160	2008.02	NA	CY108076	2003.28	SC	CY117581	2011.12	NA
CY035168	2008.07	NA	CY108075	2003.28	SC	CY111358	2011.16	NA
CY044510	2008.07	NA	EU501315	2003.29	SC	CY100089	2009.94	SEA
CY105624	2007.79	OT	CY108070	2003.99	NC	CY072214	2010.45	NA
CY035184	2008.1	NA	CY108074	2003.98	NC	CY084334	2009.87	NA
CY037633	2008.19	NA	CY108004	2003.53	SC	CY108756	2008.16	CH
CY037833	2008.17	NA	CY108065	2003.9	NC	CY125815	2012.19	JA
CY044383	2008.21	NA	CY108027	2003.96	NC	CY108913	2009.41	CH
CY044854	2008.2	NA	EU857044	2003.65	SC	CY108914	2009.41	CH
CY037625	2008.19	NA	CY108094	2003.68	SC	CY100123	2010.47	SEA
CY038873	2008.19	NA	CY108096	2003.7	SC	CY130197	2012.76	NA
HQ214382	2008.8	OT	CY108025	2003.97	NC	CY130183	2012.6	OT
HQ214400	2008.8	OT	CY107995	2003.98	NC	CY130200	2012.79	JA
HQ214379	2008.79	OT	CY108026	2003.91	NC	CY130184	2012.45	OT
HQ214381	2008.79	OT	CY108043	2003.65	SC	CY112115	2012.05	SEA
CY087383	2008.82	OT	CY108069	2003.97	NC	CY124493	2011.95	SEA
HQ214374	2008.73	OT	EU501338	2003.76	NC	CY124245	2011.8	SEA
CY027565	2007.14	NA	EU501585	2004.19	SC	CY124359	2011.85	SEA
CY027109	2007.13	NA	CY054236	2004.33	OT	CY124355	2011.81	SEA
CY025717	2007.16	NA	CY108494	2004.11	SC	CY112191	2012.14	NA
CY025613	2007.18	NA	CY108474	2004.19	SC	CY124261	2011.85	SEA
CY024916	2007.01	NA	CY108441	2004	SC	CY112119	2011.86	NA
EU100650	2007.02	NA	CY108082	2003.97	NC	CY124327	2011.6	SEA
CY035024	2007.1	OT	EU501339	2003.8	NC	CY124423	2011.62	SEA
FJ769879	2007.1	OT	CY108481	2004.13	SC	CY124329	2011.61	SEA
CY032471	2007.47	OT	CY108091	2003.97	SC	CY124151	2011.27	SEA
CY035104	2007.47	OT	CY108520	2004.22	SC	CY124399	2011.45	SEA
CY105512	2007.56	OT	CY108453	2004.18	SC	CY124173	2011.43	SEA
FJ769876	2007.07	OT	EU501253	2003.91	NC	CY124307	2011.32	SEA
CY025415	2007.17	NA	CY108012	2003.98	NC	CY124299	2011.24	SEA
CY027197	2007.16	NA	CY108068	2003.94	NC	CY091855	2008.74	CH
CY025885	2007.16	NA	EU501454	2004.12	SC	CY108859	2009.01	CH
CY034408	2007.17	NA	EU501408	2004.04	NC	CY108817	2008.9	CH
CY033459	2007.13	NA	CY108009	2003.58	SC	CY108748	2008.6	CH
CY026845	2007.12	NA	CY108006	2003.7	SC	CY108746	2008.58	CH
CY035884	2007.1	NA	CY108062	2003.94	NC	CY108861	2009.02	CH
CY026277	2007.18	NA	CY108058	2003.88	NC	CY108741	2008.4	CH
CY118177	2009.58	OT	CY108100	2003.88	NC	CY108788	2008.67	CH
CY091852	2008.81	OT	CY108504	2004.13	SC	CY119026	2008.19	SEA
CY104462	2007.46	OT	CY108443	2004.21	SC	CY119018	2008.02	SEA
CY118932	2006.88	OT	CY108024	2003.94	NC	CY090454	2008.33	OT
CY105720	2007.57	OT	CY108087	2003.51	SC	CY118175	2009.58	SEA
CY105704	2007.52	OT	CY108085	2003.91	SC	CY041653	2008.11	JA
CY105480	2007.52	OT	EU501559	2004.05	NC	CY041655	2008.15	JA
CY105736	2007.66	OT	AB378406	2003.94	OT	CY041677	2008.05	JA
FJ229859	2007.58	OT	CY108044	2003.71	SC	CY108822	2008.95	CH
CY037361	2007.59	OT	CY108045	2003.71	SC	CY108824	2008.99	CH
CY118069	2007.34	OT	EU501558	2004.44	OT	FJ226000	2008.64	CH
CY119004	2007.36	OT	EU501788	2005.1	OT	CY108811	2008.83	CH
CY104680	2007.52	OT	EU501364	2004.62	OT	CY130179	2012.34	NA
CY044335	2008.02	NA	CY054266	2004.19	OT	GQ410145	2008.98	SEA
DQ983774	2006.08	OT	CY054171	2004.23	OT	FJ532078	2008.69	NA
CY033147	2007.46	OT	CY054186	2004.32	OT	CY099328	2009.32	OT
CY028445	2007.04	NA	CY054187	2004.34	OT	CY112154	2012.1	NA
CY026309	2007.02	NA	EU502372	2004.59	OT	CY112100	2011.95	NA
CY025933	2007.16	NA	CY054235	2004.3	OT	CY125814	2012.13	NA
CY105768	2007.5	OT	EF566142	2004.59	OT	CY130186	2012.16	OT
CY118948	2007.24	OT	DQ983757	2004.02	OT	CY087732	2009.63	OT
CY118956	2007.25	OT	CY105318	2004.19	OT	CY087747	2009.67	OT
CY118964	2007.25	OT	CY118762	2004.55	OT	CY093383	2010.69	NA
JX556138	2007.71	OT	EF566053	2004.02	OT	CY062349	2009.91	OT
JX556136	2007.71	OT	EU501536	2004.16	OT	CY112143	2012.06	OT
JX556135	2007.71	OT	DQ983755	2004.02	OT	JN872441	2011.48	SA
JX556137	2007.71	OT	DQ983752	2004.01	OT	CY112107	2011.91	NA
CY026037	2007.16	NA	DQ983760	2004.96	OT	CY120885	2012.24	NA
CY024910	2007.16	NA	DQ983754	2004.02	OT	CY130180	2012.36	NA
CY027541	2007.02	NA	DQ983749	2003.99	OT	CY130178	2012.34	NA
CY027549	2007.02	NA	EU501340	2003.94	OT	CY120905	2012.29	NA
CY038857	2008.19	NA	EU501499	2004.18	OT	CY125802	2012.05	NA
CY037649	2008.22	NA	EU501549	2004.23	OT	JF327386	2011.03	EU
CY038801	2008.12	NA	EU501222	2003.97	OT	JN872406	2010.53	SA
CY037521	2008.13	NA	EU501320	2003.84	OT	JN872439	2011.41	SA
CY041468	2008.15	NA	AB378426	2004.17	OT	JN872431	2010.88	SA
CY025757	2007.09	NA	CY108054	2003.39	SC	JN872409	2010.77	SA
CY027077	2007.12	NA	CY108454	2004.22	SC	CY100091	2010.48	SEA
CY093297	2009.08	NA	CY117980	2003.85	OT	CY093415	2010.91	SA
CY089735	2009.16	NA	CY090432	2005.75	OT	CY093407	2010.91	SA
CY080667	2009.11	NA	EU502305	2004.72	OT	HQ185196	2010.38	OT
CY050638	2009.33	NA	EU501292	2003.93	OT	CY084295	2010.74	NA
CY068736	2009.32	NA	CY054264	2004.34	OT	CY084294	2010.71	NA
CY044494	2007.95	NA	EU501373	2004.19	OT	CY100111	2010.82	SEA
CY025733	2007.18	NA	EU501458	2004	OT	CY111150	2011.01	NA
CY118053	2007.3	OT	EU501582	2004.26	SC	CY092289	2011.07	OT
HQ214396	2008.76	OT	AB378413	2004.08	OT	CY090877	2010.67	OC
HQ214391	2008.7	OT	EU501456	2004.27	SC	CY080269	2010.89	NA
CY104446	2007.11	OT	EU501406	2004.01	OT	CY110987	2010.96	NA
CY038889	2007.42	OT	CY091149	2003.74	OT	CY093527	2010.93	OT
CY040220	2007.43	OT	CY091485	2003.74	OT	CY093511	2010.89	OT
CY038913	2007.49	OT	CY091253	2003.77	OT	CY093503	2010.89	OT
CY035096	2007.47	OT	CY091477	2003.75	OT	CY084313	2011.02	NA
CY038553	2007.48	OT	EU501419	2004.28	OT	CY084305	2010.99	NA
CY038513	2007.43	OT	EU501404	2004.18	OT	CY111334	2011.15	NA
CY040196	2007.45	OT	CY054145	2004.25	OT	CY112176	2012.16	JA
HQ214373	2008.86	OT	CY054140	2004.21	OT	CY112103	2011.97	JA
CY104366	2007.81	OT	EU501377	2004.06	OT	JN872428	2011.42	SA
CY119012	2007.96	OT	EU501316	2003.97	OT	JN872427	2011.38	SA
FJ966234	2007.61	OT	CY054135	2004.18	OT	JN790470	2011.12	JA
CY104486	2007.68	OT	EU502380	2003.94	OT	JN790464	2011.03	JA
CY104494	2007.69	OT	CY090434	2004.88	OT	CY084306	2010.79	NA
CY105576	2007.7	OT	CY090440	2005.56	OT	JN872415	2011.05	SA
CY118988	2007.33	OT	CY090431	2005.74	OT	CY100115	2010.86	SEA
CY118077	2007.35	OT	EU502220	2005.75	OT	CY100109	2010.78	SEA
FJ769874	2007.05	OT	CY104212	2005.22	OT	CY100103	2010.67	SEA
JX556140	2009.5	OT	CY105294	2004.09	OT	CY124303	2011.13	SEA
CY044518	2008.07	NA	CY105286	2004.09	OT	JN588985	2010.7	SEA
CY044822	2008.29	NA	AB281229	2004.11	OT	CY093567	2011.1	OT
CY078404	2009.1	OT	CY118738	2004.1	OT	CY093575	2011.1	OT
CY105688	2007.24	OT	CY118730	2004.05	OT	CY089011	2010.44	OT
CY105664	2007.1	OT	CY108465	2004.13	SC	CY074675	2010.42	OT
CY030199	2007.2	NA	CY108485	2004.19	SC	CY092297	2011.07	OT
CY105632	2007.16	OT	CY108505	2004.13	SC	CY088851	2010.38	OT
EU879070	2006.95	NA	EU501461	2004.19	OT	CY074931	2010.21	OT
CY104550	2007	OT	CY118698	2003.93	OT	GQ902793	2009.45	SEA
CY104326	2007.06	OT	EU501455	2004.13	SC	CY062331	2009.33	OT
EU879066	2006.97	NA	CY118706	2003.94	OT	CY062332	2009.33	OT
EU879073	2006.92	NA	CY108480	2004.22	SC	CY099953	2011.18	CH
EU879076	2007.07	NA	CY090509	2005.2	OT	CY091845	2010.8	CH
EU879067	2007.08	NA	CY090510	2005.2	OT	GU907114	2009.27	CH
EU879074	2007.08	NA	EU502342	2006.19	OT	CY091837	2010.61	CH
CY118980	2007.3	OT	CY090538	2005.54	OT	JN256741	2009.59	CH
CY105600	2007.18	OT	CY090539	2005.6	OT	JF327387	2011.04	EU
CY104438	2007.09	OT	CY090520	2006.04	OT	CY090775	2010.98	EU
CY104414	2007.19	OT	EU501469	2004.95	OT	HQ880599	2010.97	EU
CY105800	2007.07	OT	EU501795	2005.45	OT	CY069745	2010.38	EU
CY104510	2007.06	OT	EU501702	2005.74	OT	JN790509	2011.12	JA
CY105648	2007.07	OT	DQ865953	2005.85	OT	CY120903	2012.29	JA
CY104318	2007.22	OT	EU501792	2005.31	OT	CY061898	2009.55	OC
CY105592	2007.1	OT	EU501466	2004.82	OT	CY090869	2010.7	OC
CY104454	2007.19	OT	CY091397	2005.28	OT	JN872407	2010.53	SA
CY105792	2007.03	OT	CY007955	2005.38	OT	KC291190	2012.39	SA
CY104382	2007.41	OT	EF566239	2005.31	OT	KC291191	2012.54	SA
CY104430	2007.04	OT	EU502344	2005.2	OT	JN872440	2011.45	SA
CY104398	2007.04	OT	EU501789	2005.12	OT	JN872438	2011.39	SA
FJ769868	2005.12	OT	EU501467	2004.12	OT	JN872419	2011.07	SA
CY105208	2003.45	OT	EU502513	2005.25	OT	JN872411	2010.87	SA
AB281193	2002.46	OT	EU502004	2006.01	OT	JN872425	2011.2	SA
AB281206	2002	OT	EU501829	2005.7	OT	JN872426	2011.24	SA
CY040084	2004	OT	CY022573	2005.74	OT	JN872423	2011.13	SA
CY038601	2004.33	OT	CY023082	2005.74	OT	CY099989	2011.16	SA
CY100238	2004.18	OT	CY008059	2005.47	OT	CY099991	2011.15	SA
CY091495	2003.74	OT	EU501757	2005.5	OT	JN872410	2010.79	SA
CY091239	2003.77	OT	EU501629	2005.19	SC	CY099984	2011.26	SA
CY091167	2003.77	OT	EU502132	2006.03	OT	CY099983	2011.28	SA
CY001538	2003.13	NA	EU501982	2006.27	OT	CY099982	2011.52	SA
CY001471	2003.34	NA	EU501915	2006.29	OT	CY100119	2010.99	SEA
CY001015	2003.18	NA	EU501648	2005.99	OT	CY100117	2010.93	SEA
CY001255	2003.22	NA	CY090514	2005.93	OT	CY100113	2010.86	SEA
CY100620	2003.5	OT	CY090524	2006.35	OT	CY100107	2010.74	SEA
CY116600	2003.12	NA	CY090525	2006.44	OT	JN588983	2010.58	SEA
CY003682	2003.05	NA	CY105430	2005.75	OT	JN588990	2010.63	SEA
CY112983	2003.3	OT	EU501774	2005.43	OT	CY100087	2009.91	SEA
CY001375	2003.27	NA	CY090540	2005.66	OT	GQ902825	2009.52	SEA
CY032963	2003.21	OT	EF566254	2005.03	OT	CY124295	2011.09	SEA
AB281198	2002.48	OT	AB378448	2005.53	OT	CY124305	2011.13	SEA
AB281196	2002.47	OT	CY026111	2005.19	OT	JF930304	2011	NA
CY006861	2003.31	NA	CY026082	2005.04	OT	CY084297	2010.93	NA
CY105216	2003.45	OT	EU501611	2005.03	OT	CY111042	2011.3	NA
CY006078	2005.09	NA	CY090532	2006.48	OT	CY111470	2011.31	NA
CY001642	2003.91	NA	CY090474	2006.5	OT	CY110985	2011.29	NA
CY000027	2003.91	NA	CY022925	2006.87	OT	CY111037	2011.17	NA
CY040132	2007.5	OT	CY022924	2006.87	OT	CY111446	2011.21	NA
CY105608	2007.19	OT	EU502328	2006.18	OT	CY111041	2011.22	NA
CY105496	2007.11	OT	EU502524	2006.76	OT	CY080268	2010.88	NA
CY039409	2007.04	OT	EU502066	2006.64	OT	CY070967	2010.45	NA
CY008358	2005.48	OT	CY088516	2006.31	OT	CY130194	2012.74	NA
CY091079	2006.26	NA	EU502030	2006.45	OT	CY120857	2012.2	NA
CY091063	2006.24	NA	CY020101	2006.16	OT	CY054550	2009.99	NA
CY091087	2006.26	NA	CY019851	2006.16	OT	JF930297	2009.91	NA
CY020111	2006.16	NA	EU502226	2005.99	OT	CY087705	2009.57	OT
CY019335	2006.16	NA	EU502175	2006.74	OT	CY062335	2009.5	OT
CY020103	2006.16	NA	EU501865	2006.48	OT	JQ396185	2010.3	OT
CY019845	2006.16	NA	CY111521	2006.03	OT	JQ396184	2010.3	OT
CY019853	2006.16	NA	CY091077	2006.26	OT	CY062350	2009.91	OT
CY091039	2006.12	NA	EU501881	2006.65	OT	CY062346	2009.91	OT
EU879068	2005.03	OT	EU501895	2006.49	OT	CY062338	2009.75	OT
DQ983768	2003.99	OT	EU501867	2006.53	OT	CY062342	2009.75	OT
CY105256	2003.62	OT	EU502084	2006.48	OT	CY062337	2009.67	OT
DQ983777	2006.12	OT	CY090531	2006.43	OT	CY092305	2010.5	OT
CY025845	2007.17	NA	EU501950	2006.33	OT	CY093447	2010.61	OT
CY003418	2004.96	NA	CY030013	2007.54	OT	CY099722	2010.93	OT
CY021991	2004.99	NA	CY030008	2007.81	OT	CY093495	2010.97	OT
CY003346	2005.01	NA	CY108533	2005.78	SC	CY080267	2010.85	OT
CY020055	2005.02	NA	CY108538	2005.57	SC	HQ185205	2010.36	OT
CY019295	2005.02	NA	AB271849	2006.19	OT	CY125800	2011.27	OT
CY019311	2005.02	NA	CY090545	2006.71	OT	JN872412	2010.93	SA
CY019303	2005.02	NA	EU502533	2006.76	OT	HQ229625	2010.51	OT
CY019279	2005.02	NA	CY031815	2007.09	OT	HQ229633	2010.51	OT
CY019287	2005.02	NA	CY088519	2006.85	OT	JQ396183	2010.59	OT
CY019191	2005.02	NA	EU502532	2006.83	OT	HQ229619	2010.47	OT
CY019821	2004.99	NA	EU502051	2006.74	OT	HQ415589	2009.59	OT
CY019183	2004.99	NA	EU501985	2006.67	OT	HQ415588	2009.65	OT
CY019255	2004.99	NA	CY041675	2007.03	OT	CY108796	2008.25	CH
CY019247	2004.99	NA	FJ865283	2005.59	OT	CY114405	2007.13	EU
CY019263	2004.99	NA	EU501984	2006.6	OT	GQ385854	2009.11	NA
CY006086	2005.18	NA	CY118930	2006.88	OT	CY108850	2009.16	CH
CY003338	2004.99	NA	EU502552	2006.88	OT	CY108763	2008.08	CH
CY006125	2005.02	NA	EU502582	2006.99	OT	CY108771	2008.67	CH
CY006157	2005.05	NA	EU502064	2006.59	OT	CY108844	2009.08	CH
CY002426	2004.88	NA	CY022876	2006.83	OT	CY108892	2009.18	CH
CY007645	2004.88	NA	EU502530	2006.87	OT	CY108853	2009.25	CH
CY019151	2004.97	NA	EU502585	2006.96	OT	CY108904	2009.22	CH
CY019143	2004.97	NA	EU502099	2006.28	OT	CY108881	2009.13	CH
CY019167	2004.97	NA	EU501902	2006.7	OT	CY108818	2008.92	CH
CY090999	2005.19	NA	CY118906	2006.78	OT	CY108816	2008.9	CH
CY006437	2004.86	NA	EU502525	2006.77	OT	CY108886	2009.15	CH
CY006117	2004.84	NA	CY118036	2006.82	OT	CY108813	2008.85	CH
EU879071	2006.57	OT	EU502526	2006.76	OT	CY108806	2008.8	CH
CY003666	2004.85	NA	EU502062	2006.68	OT	CY108789	2008.25	CH
CY006181	2004.72	NA	EU502069	2006.67	OT	CY104646	2008.97	SEA
CY008166	2004.74	NA	EU502322	2006.1	OT	CY088568	2008.33	EU
CY006381	2004.71	NA	EU502522	2006.79	OT	CY105854	2008.73	SEA
CY003658	2004.71	NA	EU502523	2006.8	OT	CY105862	2008.94	SEA
CY003642	2005.11	NA	GU323734	2006.5	OT	CY069429	2009.11	JA
CY003650	2005.18	NA	CY090444	2006.87	OT	CY047069	2009.1	OT
CY091135	2005.13	NA	CY090442	2006.85	OT	CY047062	2009.07	OT
CY091055	2006.14	NA	EU502547	2006.85	OT	CY113013	2008.74	EU
CY024907	2006.37	NA	CY108540	2005.82	SC	FJ532093	2008.65	NA
CY012794	2006.22	NA	EU501605	2005.64	SC	FJ532070	2008.59	NA
CY013799	2006.22	NA	CY108588	2005.64	SC	FJ009469	2007.89	SEA
CY091015	2005.91	NA	FJ225998	2006.25	SC	FJ009468	2007.89	SEA
CY118006	2006.15	OT	EU502144	2006.5	OT	FJ009472	2008.03	SEA
CY091071	2006.25	NA	EU501837	2005.62	SC	FJ009471	2008.02	SEA
CY013234	2006.26	NA	EU502327	2006.5	OT	CY105838	2008.44	SEA
CY024906	2006.86	OT	EU501621	2005.77	OT	CY105534	2007.92	SEA
AB281266	2005.79	OT	EU501964	2006.35	OT	CY105542	2007.93	SEA
CY105464	2005.79	OT	EU501992	2006.28	OT	CY105486	2007.7	SEA
CY090983	2005.03	NA	EU501993	2006.31	OT	CY105566	2007.56	SEA
CY043762	2005.41	OT	CY108526	2005.43	SC	CY087676	2008.94	OT
CY020135	2006.16	NA	CY108612	2005.68	SC	CY087499	2008.85	OT
CY020119	2006.16	NA	CY108553	2005.61	SC	CY087389	2008.82	OT
CY020367	2006.16	NA	CY108579	2005.65	SC	CY069317	2009.02	JA
CY019861	2006.16	NA	EU501623	2005.51	OT	CY053652	2009.25	OT
CY118892	2006.06	OT	EU502040	2006.4	OT	CY053666	2009.16	OT
CY118884	2006.03	OT	EU501833	2005.66	OT	JF930291	2009.16	NA
CY105880	2006.02	OT	CY108567	2005.66	SC	CY062347	2009.25	OT
CY100572	2005.69	OT	AB434114	2006.14	OT	CY047065	2009.07	OT
CY026149	2007.02	NA	CY041657	2006.15	OT	CY118123	2008	SEA
CY019829	2006.15	NA	EU501932	2006.06	OT	CY118131	2008.19	SEA
CY091031	2005.97	NA	EU501951	2006.05	OT	CY119034	2008.21	SEA
CY091143	2006.02	NA	CY026147	2007.02	OT	EU516074	2007.71	NA
CY020359	2006.15	NA	EU502259	2005.85	OT	HQ844978	2008.5	OT
CY020079	2006.15	NA	EU502070	2006.71	OT	CY090550	2007.84	OT
CY020071	2006.15	NA	CY090542	2006.45	OT	CY090549	2007.84	OT
CY020063	2006.15	NA	GU323729	2006.41	OT	EU516063	2007.78	NA
CY020095	2006.16	NA	EU502049	2006.51	OT	EU516205	2007.78	NA
CY019941	2006.16	NA	CY014159	2006.26	OT	EU516071	2007.84	NA
CY020087	2006.16	NA	CY016995	2006.26	OT	EU516218	2007.94	NA
CY019837	2006.16	NA	CY100570	2005.69	OT	EU716428	2007.47	SA
CY039049	2004.9	OT	CY105406	2005.63	OT	EU716426	2007.47	SA
CY091503	2005.81	NA	AB378441	2005.45	OT	CY116597	2007.47	SA
CY020007	2005.8	OT	CY108604	2005.61	SC	EU199375	2007.41	NA
AB281263	2005.78	OT	CY108537	2004.56	SC	EU516111	2007.44	NA
CY100580	2005.69	OT	CY108600	2004.64	SC	CY118946	2007.24	SEA
CY100294	2004.48	OT	EU501721	2005.7	OT	CY118962	2007.25	SEA
CY038673	2004.8	OT	FJ226004	2005.72	SC	CY034488	2008.23	EU
CY100310	2004.53	OT	EU501806	2005.68	NC	CY044764	2008.16	NA
CY016997	2006.26	NA	EU501756	2005.41	OT	CY088556	2007.92	EU
CY014161	2006.26	NA	DQ865957	2005.41	OT	EU502581	2006.94	JA
CY091535	2005.87	NA	EU501805	2005.66	NC	CY031835	2007.39	OC
CY118868	2005.99	OT	CY054233	2005.31	OT	CY030002	2007.63	OT
CY118876	2006.03	OT	EU501897	2006.07	OT	CY030010	2007.56	NA
CY091047	2006.12	NA	CY118866	2005.99	OT	CY104356	2007.75	SEA
CY118860	2005.61	OT	CY091533	2005.87	OT	CY118994	2007.35	SEA
CY105472	2005.45	OT	CY039511	2005.33	SC	CY119050	2007.31	SEA
CY091543	2005.93	NA	CY025843	2007.17	OT	GU323737	2006.75	OT
CY091519	2005.91	NA	CY105358	2005.45	OT	CY108731	2007.08	CH
CY091511	2005.84	NA	CY108573	2005.37	SC	CY091829	2007.26	CH
CY104262	2005.49	OT	CY043760	2005.41	SC	GU323736	2006.67	OT
AB281245	2005.47	OT	EU501715	2005.45	SC	CY041664	2007.11	JA
CY091023	2005.96	NA	EU501836	2005.39	SC	CY108638	2007.19	CH
CY104238	2005.61	OT	EU501630	2005.27	SC	CY108643	2007.04	CH
CY104230	2005.58	OT	EU501635	2005.3	SC	CY022908	2007.29	NA
AB281242	2005.41	OT	EU502334	2005.47	OT	EU199372	2007.37	NA
AB281239	2005.41	OT	CY105470	2005.45	OT	CY038559	2007.47	OT
AB281251	2005.73	OT	EU501732	2005.6	OT	CY038527	2007.51	OT
AB281233	2005.34	OT	CY108560	2005.3	SC	EU199270	2007.08	NA
CY008053	2005.4	OT	EU502080	2006.59	OT	EU567008	2007.89	NA
CY009934	2005.49	OT	EU502280	2006.25	OT	EU199361	2007.07	NA
CY105360	2005.45	OT	AB271516	2005.97	OT	CY026843	2007.12	NA
CY105384	2005.63	OT	AB281232	2005.34	OT	EU199367	2007.07	NA
CY105424	2005.73	OT	CY108554	2005.64	SC	EU502579	2006.96	NA
CY091527	2005.92	NA	CY105878	2006.02	OT	CY022897	2007.31	OT
CY105432	2005.75	OT	CY108591	2005.71	SC	CY118970	2007.25	SEA
CY105416	2005.66	OT	CY108592	2004.66	SC	EU516045	2007.33	NA
CY104254	2005.66	OT	CY108603	2004.71	SC	EU516042	2007.17	NA
CY105440	2005.77	OT	CY108525	2005.51	SC	CY032525	2007.47	OT
AB281257	2005.77	OT	CY108559	2004.72	SC	CY088537	2007.06	EU
CY022599	2005.08	OT	CY108594	2005.53	SC	CY088534	2007.07	EU
CY007813	2005.18	OT	CY118898	2006.2	OT	CY088551	2007.18	EU
CY007797	2005.17	OT	CY118004	2006.15	OT	CY022886	2007.19	NA
CY007805	2005.17	OT	EU501712	2005.32	SC	AB378474	2006.9	JA
CY090991	2005.11	NA	EU501624	2005.96	OT	EU501983	2006.16	EU
CY091007	2005.26	NA	EU501714	2005.36	SC	CY088511	2006.05	EU
CY006133	2005.05	NA	EU501775	2005.61	OT	EU502379	2006.26	OT
CY017605	2004.75	OT	EU501650	2005.3	SC	EU502078	2006.21	OT
CY015958	2004.79	OT	EU501899	2006.21	OT	CY088510	2006.02	EU
CY007565	2004.77	OT	EU501939	2006.25	OT	DQ983763	2006.08	OT
CY008222	2004.76	OT	DQ865968	2005.39	OT	CY107886	2001.78	CH
CY015974	2004.77	OT	CY108534	2005.3	SC	AB281205	2002	SEA
CY013551	2004.76	OT	EU501628	2005.97	OT	EU856934	2002.35	CH
CY007413	2004.61	OT	EU502204	2005.84	OT	AB281200	2002.5	SEA
CY006373	2004.91	NA	EU501818	2005.91	OT	AB281195	2002.47	SEA
AB281248	2005.38	OT	EU501780	2005.91	OT	EU501125	2002.5	SEA
AB281236	2005.35	OT	CY108532	2005.82	SC	EU501126	2002.6	SEA
CY118796	2004.59	OT	EU501820	2005.97	OT	EU856913	2002.25	CH
CY118804	2004.7	OT	EU501819	2005.95	OT	JN617982	2002.48	SEA
CY091439	2004.74	OT	EU501968	2006.01	OT	EU856938	2002.42	CH
CY006149	2005.09	NA	EU501967	2006.02	OT	EU856975	2002.5	CH
CY104222	2005.53	OT	CY100578	2005.69	OT	CY107885	2001.68	CH
CY039177	2005.16	OT	CY108593	2005.68	SC	CY107939	2002.36	CH
CY104166	2004.09	OT	CY108584	2005.68	SC	CY107905	2001.87	CH
CY091431	2005.1	NA	EU501604	2005.64	SC	CY107901	2001.93	CH
CY118756	2004.48	OT	CY108556	2005.4	SC	EU857018	2001.85	CH
CY006293	2005.1	NA	JF710738	2005.8	OT	CY107944	2002.29	CH
CY092259	2005.1	NA	CY108524	2005.4	SC	EU501171	2002.02	SEA
CY091551	2005.1	NA	CY090492	2005.5	OT	EU856935	2002.35	CH
CY015990	2005.01	OT	CY090512	2005.31	OT	EU501172	2002.06	SEA
CY006141	2005.08	NA	CY090494	2006.05	OT	EU501173	2002.25	SEA
CY014017	2005.07	OT	EU501916	2006.13	OT	CY107887	2001.88	CH
CY015590	2005.07	OT	CY054232	2006.28	OT	CY107950	2002.01	CH
CY003410	2004.99	NA	CY054256	2006	OT	CY107948	2002.97	CH
CY006094	2004.74	NA	EU501901	2006.33	OT	EU514626	2002.04	CH
CY118764	2004.55	OT	EU501952	2006.12	OT	EU514655	2002.56	CH
CY105320	2004.19	OT	CY054225	2006.09	OT	EU514659	2002.62	OT
AB281211	2004.05	OT	EU501917	2006.27	OT	CY107974	2002.15	CH
CY118780	2004.57	OT	CY020077	2006.15	OT	CY107973	2002.03	CH
CY118772	2004.57	OT	CY020061	2006.15	OT	CY107908	2001.98	CH
CY008518	2004.8	NA	CY019827	2006.15	OT	EU501527	2004.82	EU
EU879072	2005.21	OT	AB281250	2005.73	OT	EU502150	2004.25	SA
FJ769866	2005.15	OT	CY105422	2005.73	OT	EU502173	2003.74	NA
CY092219	2005.11	NA	CY038719	2005.4	SC	EU502329	2004.5	SA
CY104094	2003.82	OT	CY054234	2005.35	OT	EU501226	2003.47	OC
CY104158	2004.08	OT	EU501868	2006.03	NC	EU502176	2003.65	NA
CY104214	2005.22	OT	EU501870	2006.05	NC	EU502388	2004.48	SA
CY105288	2004.09	OT	EU502235	2005.65	OT	EU502106	2004.25	SA
CY118732	2004.05	OT	EU501807	2005.69	NC	CY026059	2004.07	EU
AB281216	2004.07	OT	EU501804	2005.66	NC	CY026070	2004.09	EU
CY105336	2004.07	OT	EU501869	2006.03	NC	EU501351	2003.64	OC
CY105240	2003.73	OT	EU501845	2005.98	OT	CY117988	2004.8	SEA
CY105296	2004.09	OT	AB281244	2005.47	OT	EU501463	2004.53	SEA
AB281227	2004.11	OT	AB378446	2005.51	OT	EU857060	2004.03	CH
CY104150	2004.08	OT	AB378445	2005.51	OT	CY038575	2004.2	CH
CY105328	2004.05	OT	AB378447	2005.51	OT	EU856944	2004.27	CH
AB281230	2004.11	OT	AB378462	2005.9	OT	EU856941	2004.24	CH
CY038953	2004.18	OT	CY108558	2005.37	SC	EU856943	2004.26	CH
CY091487	2003.74	OT	CY108577	2005.63	SC	EU502288	2003.88	NA
CY091231	2003.78	OT	CY108602	2005.55	SC	EU501337	2003.75	NA
CY091479	2003.75	OT	CY108574	2004.64	SC	EU502363	2003.72	NA
CY091471	2003.76	OT	CY108590	2005.67	SC	EU501300	2003.91	JA
CY117982	2003.85	OT	CY108575	2005.67	SC	CY000033	2004.02	NA
CY118716	2003.97	OT	CY108550	2005.34	SC	CY000089	2003.93	NA
CY091351	2005.45	OT	CY108548	2004.71	SC	CY092201	2003.82	NA
CY092235	2005.45	OT	CY108608	2005.66	SC	CY017797	2003.7	OC
CY118812	2004.76	OT	AB378451	2005.55	OT	EU501326	2003.68	OC
AB284162	2004.12	OT	AB378455	2005.6	OT	CY012080	2003.49	OC
CY105304	2004.09	OT	AB378454	2005.58	OT	EU501231	2003.5	OC
CY104134	2004.12	OT	CY108544	2004.57	SC	EU501235	2003.1	OC
CY105312	2004.1	OT	EU501634	2005.25	SC	CY015828	2003.8	OC
CY118708	2003.94	OT	FJ225999	2005.35	SC	CY012360	2003.47	OC
CY008574	2005.57	OT	EU502059	2006.09	OT	CY012648	2003.41	OC
CY016006	2005.5	OT	EU501872	2006.21	NC	CY007243	2003.59	OC
CY118788	2004.59	OT	EU501651	2005.29	SC	CY012416	2003.57	OC
CY091407	2005.28	OT	EU501852	2005.28	SC	CY012368	2003.51	OC
CY012106	2004.07	OT	EU501853	2005.61	SC	CY011704	2003.39	OC
AB281213	2004.05	OT	CY100148	2005.36	SC	EU501350	2003.61	OC
CY118724	2004.01	OT	EU501871	2006.05	NC	EU501355	2003.38	OC
CY091159	2003.75	OT	EU501824	2005.8	OT	EU501238	2003.18	OC
CY118748	2004.39	OT	EU501744	2005.41	OT	EU502497	2003.71	EU
CY091391	2005.29	OT	CY054228	2006.18	OT	CY015780	2003.68	OC
CY091423	2005.28	OT	EF566295	2005.47	OT	EU501219	2003.86	OC
DQ983772	2004.01	OT	AB281253	2005.76	OT	CY015852	2003.75	OC
GQ161170	2003.21	OT	EU501682	2005.47	OT	EU501307	2003.76	OC
CY090527	2006.66	OT	EU856825	2005.27	SC	EU502181	2003.87	OT
CY090533	2006.48	OT	JF340085	2006.25	OT	CY026071	2004.1	EU
CY090532	2006.48	OT	CY091517	2005.91	OT	CY026080	2004.17	EU
CY108820	2008.95	OT	CY091541	2005.93	OT	CY026067	2004.09	EU
GQ895019	2009.33	NA	CY118890	2006.06	OT	CY118682	2003.76	SEA
EU502523	2006.8	OT	CY118826	2005.12	OT	EU502123	2003.79	NA
EU502522	2006.79	OT	EU857091	2005.16	SC	CY088182	2003.88	EU
CY022925	2006.87	OT	CY040346	2005.47	SC	DQ983758	2004.03	OT
CY090531	2006.43	OT	CY020005	2005.8	OT	EU502268	2003.96	NA
EU501950	2006.33	OT	CY105454	2005.78	OT	CY000009	2003.88	NA
EU100715	2006.95	NA	CY104268	2005.55	OT	EU501400	2004.15	SA
EU502328	2006.18	OT	CY104260	2005.49	OT	EU501321	2003.86	SEA
EU502331	2006.18	NA	CY108555	2005.38	SC	CY118666	2003.72	SEA
CY030219	2006.54	OT	EU501679	2005.4	SC	EU501283	2003.77	SEA
EU502030	2006.45	OT	EU501673	2005.39	SC	CY088449	2003.96	EU
EU502175	2006.74	NA	EU501690	2005.22	SC	EU501526	2004.06	SA
CY091061	2006.24	NA	CY108568	2004.53	SC	EU502164	2003.88	SA
EU501966	2006.25	NA	CY108562	2005.49	SC	CY088457	2003.94	EU
CY091085	2006.26	NA	CY108571	2005.49	SC	CY088030	2003.82	EU
EU502277	2006.04	NA	CY108563	2005.48	SC	CY088278	2003.9	EU
EU502524	2006.76	OT	EU501632	2005.3	SC	CY088414	2003.96	EU
CY058071	2006.05	NA	EU501740	2005.27	SC	EU501220	2003.88	OC
EU501905	2006.05	NA	EU501631	2005.27	SC	EU502494	2003.67	EU
CY054272	2006.05	NA	EU501854	2005.3	SC	CY026049	2004.04	EU
CY091037	2006.12	NA	CY108613	2004.73	SC	EU501275	2003.89	OT
EU502185	2005.93	NA	CY108561	2004.68	SC	CY108018	2003.96	CH
EU502314	2006.29	NA	CY108583	2004.65	SC	EU502542	2006.87	SEA
CY091077	2006.26	NA	CY108565	2004.64	SC	EU501791	2005.27	SEA
CY019843	2006.16	NA	CY108597	2005.59	SC	AB438274	2005.11	JA
CY020109	2006.16	NA	CY108581	2005.68	SC	CY108522	2004.67	CH
CY020101	2006.16	NA	CY108528	2005.51	SC	CY108447	2004.88	CH
CY054276	2006.98	OT	EU501918	2006.02	NC	EU857085	2005.14	CH
EU502537	2006.79	OT	EU501803	2005.24	NC	CY108490	2004.73	CH
CY108533	2005.78	OT	EU501743	2005.28	OT	EU501770	2005.01	JA
CY090541	2005.75	OT	EU501825	2005.84	OT	CY054130	2004.96	SEA
EU502035	2006.5	OT	CY054154	2006.2	OT	EU857071	2005.08	CH
CY108540	2005.82	OT	EU501794	2005.41	OT	EU501500	2004.53	JA
EU502347	2006.18	NA	EU501768	2005.35	OT	CY054134	2005.08	SEA
EU502197	2006.06	NA	AB262301	2005.71	OT	CY039039	2004.61	CH
EU502250	2006.15	NA	CY031819	2007.18	OT	CY038671	2004.8	CH
EU502322	2006.1	NA	CY108676	2007.21	SC	CY039015	2004.5	CH
EU501621	2005.77	NA	CY090472	2006.51	OT	CY108445	2004.83	CH
EU501773	2005.41	OT	GU323727	2006.41	OT	CY108515	2004.51	CH
EU502292	2006.05	NA	EU502529	2006.79	OT	EU501457	2004.39	CH
EU501940	2006.09	OT	CY090480	2007.56	OT	EU501384	2004.35	NA
EU501941	2006.09	OT	CY105654	2007.09	OT	CY039007	2004.47	CH
CY041717	2006.05	OT	CY105686	2007.24	OT	EU501518	2004.72	JA
CY108605	2005.62	OT	EU502567	2006.93	OT	EU501519	2004.77	JA
EU502311	2006	NA	EU502003	2006.52	OT	EU501475	2004.83	JA
CY058073	2006	NA	CY031809	2007	OT	EU501534	2004.93	JA
CY090981	2005.03	NA	EU516034	2007.3	OT	CY054241	2004.84	SEA
EU502272	2006.1	NA	CY041666	2007.22	OT	EU501687	2005.16	JA
EU502376	2005.87	NA	CY054253	2006.1	OT	CY054183	2005.91	SEA
EU501964	2006.35	OT	CY054177	2007.16	OT	EU501390	2004.91	JA
EU501833	2005.66	NA	AB438300	2007.18	OT	CY054118	2004.97	SEA
EU501898	2006.18	OT	CY041693	2006.98	OT	CY054182	2005.92	SEA
CY054160	2005.97	OT	GU323732	2006.5	OT	CY038679	2005.01	CH
EU857000	2005.45	OT	GU323728	2006.41	OT	CY100308	2004.53	CH
AB378450	2005.55	OT	GU323730	2006.41	OT	CY039047	2004.9	CH
EU502334	2005.47	NA	EU502617	2006.94	OT	CY038647	2004.63	CH
CY105470	2005.45	OT	CY104380	2007.41	OT	EU501422	2004.92	CH
EU501732	2005.6	OT	CY054166	2006.96	OT	EU501556	2004.63	NA
EU502421	2006.26	NA	CY054179	2006.89	OT	EU501427	2004.39	CH
EU502434	2006.11	NA	CY041685	2007.26	OT	CY114389	2006.15	EU
EU199252	2006.11	NA	CY118978	2007.3	OT	EU501874	2006.16	OC
CY100570	2005.69	OT	CY105678	2007.21	OT	CY088507	2005.97	EU
EU502547	2006.85	OT	CY105614	2007.47	OT	CY088525	2006.97	EU
EU502134	2006.16	NA	CY104404	2007.11	OT	CY088546	2007.11	EU
CY020093	2006.16	NA	CY105798	2007.07	OT	CY090518	2006.08	OT
CY019325	2006.16	NA	EU857078	2006.99	SC	CY090519	2005.96	OT
CY019835	2006.16	NA	CY105590	2007.1	OT	CY090517	2006.08	OT
EU501703	2005.82	OT	CY105598	2007.18	OT	CY090510	2005.2	OT
EU501835	2005.8	NA	CY104452	2007.19	OT	CY090544	2006.64	OT
EU502280	2006.25	NA	CY105630	2007.16	OT	EU501702	2005.74	JA
EU501730	2005.58	OT	EU502538	2006.78	OT	EU501873	2006.06	OC
EU501846	2005.86	OT	EU502613	2006.96	OT	EU501795	2005.45	SEA
CY116586	2005.81	OT	EU502528	2006.79	OT	EU501815	2005.69	OC
EU502386	2005.93	NA	EU502297	2006.52	OT	EU502381	2006.3	OT
CY022895	2006.77	OT	EU502296	2006.52	OT	EU501798	2005.51	SEA
EU502040	2006.4	OT	GU323735	2006.58	OT	EU501656	2005.77	JA
EU502166	2005.88	NA	CY091843	2010.72	SC	EU501988	2006.07	OT
EU502326	2006.5	OT	CY091841	2010.79	SC	EU501792	2005.31	SEA
CY058070	2006	NA	CY100127	2010.47	OT	EU502004	2006.01	OC
EU857049	2006.17	OT	CY100097	2010.57	OT	CY016004	2005.5	OC
FJ865282	2005.59	OT	CY114501	2010.3	OT	EU501823	2005.43	OC
EF566332	2005.51	OT	CY100101	2010.64	OT	CY016028	2005.57	OC
CY118866	2005.99	OT	JN588987	2010.69	OT	CY118818	2004.78	SEA
CY091045	2006.12	NA	JN588992	2010.63	OT	CY091397	2005.28	OC
AB281238	2005.41	OT	CY069744	2010.53	OT	CY091405	2005.28	OC
EU502049	2006.51	OT	JN588989	2010.56	OT	EU501915	2006.29	JA
CY016995	2006.26	NA	JN588991	2010.47	OT	EU502132	2006.03	NA
CY014159	2006.26	NA	JN872417	2011.05	OT	EU502032	2006.03	JA
CY020365	2006.16	NA	JN872430	2010.82	OT	CY008348	2005.46	OC
CY019859	2006.16	NA	CY050136	2009.67	SC	CY010084	2005.62	OC
CY020125	2006.16	NA	CY050138	2009.67	SC	EU501513	2004.84	JA
CY091021	2005.96	NA	HM628693	2010.17	OT	EU502513	2005.25	EU
EU502055	2006.13	OT	CY084319	2011	OT	CY091525	2005.92	NA
EU502216	2005.97	NA	CY084321	2011.02	OT	CY014087	2005.61	OC
CY054156	2006.31	OT	JN790481	2011.17	OT	CY014135	2005.7	OC
EU502235	2005.65	NA	JN790494	2011.05	OT	EU501786	2005.57	OC
EU501712	2005.32	OT	HQ415587	2009.61	OT	CY008652	2005.66	OC
EU501624	2005.96	OT	HQ664924	2010.69	SC	CY088506	2005.21	EU
EU501876	2006.46	OT	CY069742	2009.63	OT	EU501735	2005.54	EU
CY091533	2005.87	NA	CY074942	2009.94	OT	EU501812	2005.46	OC
EU502287	2006.18	NA	CY074950	2010.05	OT	CY008436	2005.67	OC
EU516031	2006.25	NA	CY100083	2009.44	OT	EU501800	2005.71	SEA
EU502343	2006.1	OT	GQ293087	2009.23	OT	EU502344	2005.2	SEA
EU501899	2006.21	OT	GQ902809	2009.47	OT	EU501789	2005.12	SEA
EU502391	2006.08	NA	GQ902817	2009.52	OT	CY090539	2005.6	OT
CY091069	2006.25	NA	HQ664931	2010.69	SC	EU032578	2005.54	OT
CY054274	2006.07	NA	HQ664914	2010.69	SC	CY090537	2005.54	OT
EU502312	2006.07	NA	JN940431	2011.3	OT	EU501612	2005.2	OC
EU502420	2006.24	NA	JN940429	2011.28	OT	CY054207	2005.01	SEA
CY013232	2006.26	NA	JN790451	2010.97	OT	CY054269	2005.2	SEA
CY090542	2006.45	OT	JN790457	2010.99	OT	CY054209	2005.22	SEA
EU502070	2006.71	OT	JN790454	2010.97	OT	EU501685	2005.1	SEA
CY012792	2006.22	NA	HQ315822	2010.51	OT	EU501595	2005.07	JA
CY013797	2006.22	NA	HQ703352	2010.59	OT	CY054218	2005.04	SEA
EU502377	2005.91	NA	HQ703353	2010.59	OT	EU501787	2005.1	SEA
EU502171	2005.92	NA	HQ703350	2010.59	OT	EU501692	2005.48	OT
EU502259	2005.85	OT	HQ703348	2010.59	OT	EU501545	2004.45	SEA
EU502317	2006.07	NA	HQ703347	2010.59	OT	CY026092	2005.09	EU
EU502546	2006.91	NA	HQ703349	2010.59	OT	CY090546	2006.17	OT
CY088515	2006.24	OT	HQ703351	2010.59	OT	CY090524	2006.35	OT
CY090547	2006.19	OT	JN588972	2009.67	OT	EU501774	2005.43	SEA
CY088508	2005.97	OT	CY050095	2009.72	SC	CY026103	2005.13	EU
EU857057	2006.21	OT	CY050089	2009.71	SC	CY039175	2005.16	CH
EU857011	2005.56	OT	CY093232	2010.89	OT	EU857090	2005.16	CH
CY105462	2005.79	OT	CY050275	2009.65	SC	CY090540	2005.66	OT
CY091509	2005.84	NA	CY050102	2009.68	SC	EU501736	2005.11	JA
EU856997	2005.42	OT	CY050097	2009.72	SC	AB378448	2005.53	JA
AB378449	2005.54	OT	GQ410185	2009.35	OT	CY026111	2005.19	EU
AB378447	2005.51	OT	GU271982	2009.86	OT	EU501769	2005.36	JA
AB378444	2005.49	OT	JN588976	2009.9	OT	CY090435	2004.86	OT
AB378440	2005.39	OT	JN588979	2009.47	OT	CY090433	2004.73	OT
AB378454	2005.58	OT	JN588980	2009.56	OT	EU502104	2005.44	SA
CY020077	2006.15	NA	JN588971	2009.54	OT	EU502101	2005.44	SA
CY020357	2006.15	NA	JN588977	2009.51	OT	EU501739	2005.28	JA
CY020061	2006.15	NA	JN588975	2009.53	OT	AB438272	2005.05	JA
CY019827	2006.15	NA	CY062345	2009.83	OT	EU501465	2004.74	SEA
CY020069	2006.15	NA	CY050123	2009.71	SC	EU502163	2005.38	SA
EU501780	2005.91	OT	CY069325	2009.27	OT	EU502387	2005.58	SA
EU501818	2005.91	OT	CY091827	2009.67	SC	CY090997	2005.19	NA
EU502204	2005.84	NA	JF930298	2009.91	OT	EU502502	2005.19	EU
AB271525	2005.86	OT	CY082968	2009.78	OT	CY026085	2005.06	EU
CY108532	2005.82	OT	CY081438	2009.78	OT	EU502503	2005.05	EU
EU502168	2006.23	NA	CY081558	2009.78	OT	CY090436	2004.98	OT
EU502195	2006.05	NA	CY081478	2009.78	OT	CY090438	2005.27	OT
CY054226	2006.1	OT	CY081462	2009.78	OT	CY090439	2005.28	OT
EU501901	2006.33	OT	CY081446	2009.78	OT	EU502432	2005.08	NA
CY054225	2006.09	OT	CY081454	2009.79	OT	EU502139	2005.41	OT
CY054243	2006	OT	CY050115	2009.7	SC	CY118810	2004.76	SEA
EU501884	2006.08	OT	CY108930	2009.5	SC	EU501462	2004.44	SEA
CY054229	2006.22	OT	CY050106	2009.68	SC	EU501544	2004.36	SEA
EU501900	2006.3	OT	CY106872	2009.57	SC	EU502372	2004.59	NA
EU501917	2006.27	OT	CY106856	2009.57	SC	EU502265	2005.25	OT
AB281250	2005.73	OT	CY115704	2009.56	SC	CY118770	2004.57	SEA
CY105422	2005.73	OT	CY108925	2009.41	SC	CY118778	2004.57	SEA
CY025843	2007.17	NA	CY108913	2009.41	SC	AB281256	2005.77	SEA
CY044397	2005.42	OT	CY108922	2009.41	SC	CY091445	2004.73	SEA
EU501869	2006.03	OT	CY108914	2009.41	SC	CY091437	2004.74	SEA
EU502103	2006.08	OT	CY108929	2009.5	SC	EU502506	2005.05	EU
CY090513	2005.84	OT	CY108926	2009.41	SC	EU502396	2005.39	OT
EU502321	2005.91	NA	CY108924	2009.41	SC	EU501699	2005.07	OT
CY091013	2005.91	NA	GU271990	2009.46	OT	EU502397	2005.63	OT
CY091501	2005.81	NA	GQ410149	2009.05	OT	CY008212	2004.71	OC
EU501741	2005.59	NA	GQ410142	2009.1	OT	CY118794	2004.59	SEA
EU502404	2005.91	NA	GQ410174	2009.41	OT	EU501801	2005.75	SEA
EU501870	2006.05	OT	CY080491	2009.42	OT	EF462550	2005.17	NA
CY118842	2005.59	OT	CY108934	2009.61	SC	CY002016	2005.01	NA
EU501682	2005.47	OT	CY100081	2009.73	OT	CY108499	2004.82	CH
AB281253	2005.76	OT	CY100079	2009.74	OT	CY108451	2004.9	CH
CY091029	2005.97	NA	CY108918	2009.41	SC	CY088494	2004.87	EU
CY039247	2005.38	OT	CY108919	2009.41	SC	CY088488	2004.76	EU
CY108581	2005.68	OT	CY108933	2009.59	SC	EU501370	2004.66	OC
EU501825	2005.84	OT	CY050128	2009.71	SC	EU502305	2004.72	NA
DQ865945	2005.53	OT	CY069301	2009.49	OT	EU501601	2005.24	CH
EU501794	2005.41	OT	CY080563	2009.57	OT	EU502109	2005.4	SA
EU501679	2005.4	OT	CY050090	2009.71	SC	EU501553	2004.6	SEA
EU501803	2005.24	OT	CY106624	2009.52	SC	EU502512	2004.97	EU
CY054163	2005.27	OT	CY106952	2009.58	SC	EU501659	2005.24	JA
EU501918	2006.02	OT	GQ410169	2009.41	OT	EU501657	2005.26	JA
EU502211	2005.94	NA	GQ410168	2009.41	OT	EU501412	2004.93	JA
CY091541	2005.93	NA	GQ410189	2009.37	OT	EU502306	2004.86	NA
EU502215	2005.9	NA	CY081428	2009.26	OT	EU502237	2004.42	NA
CY091517	2005.91	NA	CY084417	2009.47	OT	EU502140	2005.41	OT
CY091141	2006.02	NA	CY119058	2009.48	OT	EU502401	2004.79	NA
CY118826	2005.12	OT	GQ293081	2009.26	OT	EU501383	2004.71	NA
CY039503	2005.27	OT	CY108928	2009.5	SC	EU502412	2004.8	NA
CY100196	2005.43	OT	CY106672	2009.54	SC	EU501808	2005.1	JA
CY104260	2005.49	OT	JN256701	2009.54	SC	EU502230	2005.25	NA
CY008051	2005.4	OT	CY108931	2009.61	SC	EU502119	2004.84	NA
CY043768	2005.52	OT	CY100075	2009.65	OT	FJ769913	2005.12	OT
CY008580	2005.56	OT	CY091849	2009.4	SC	CY022597	2005.08	OC
EU502234	2005.91	NA	CY091839	2009.26	SC	CY026105	2005.15	EU
EU501768	2005.35	OT	CY050732	2009.34	OT	CY091005	2005.26	NA
AB262301	2005.71	OT	CY108857	2009.33	SC	CY090989	2005.11	NA
EU516050	2007.71	NA	CY108911	2009.33	SC	CY007811	2005.18	OC
CY108697	2007.27	OT	CY108909	2009.33	SC	CY007803	2005.17	OC
EU502590	2006.94	OT	CY050110	2009.69	SC	EU501380	2004.7	OC
CY108688	2007.04	OT	CY108932	2009.61	SC	EU502162	2005.39	SA
CY108682	2007.2	OT	GQ410193	2009.38	OT	EU502416	2005.04	NA
EU199380	2007.23	NA	GQ410172	2009.41	OT	CY088490	2004.84	EU
EU502559	2006.9	NA	GQ410159	2009.4	OT	CY088489	2004.85	EU
CY025739	2007.08	NA	CY069743	2009.5	OT	EU501493	2004.84	OC
EU502607	2006.99	NA	CY068577	2009.36	OT	CY013927	2004.74	OC
EU100695	2006.99	NA	CY068806	2009.32	OT	CY015596	2005.28	OC
CY108694	2007.03	OT	GQ293083	2009.17	OT	EU501552	2004.54	OC
CY108674	2007.17	OT	CY108912	2009.33	SC	EU501371	2004.11	OC
EU199363	2007.08	NA	GQ895003	2009.48	OT	CY088497	2004.92	EU
CY054151	2007.08	OT	CY055091	2009.44	OT	CY007563	2004.77	OC
EU502236	2006.64	NA	CY082992	2009.79	OT	EU501524	2004.77	OC
CY031843	2007.61	OT	CY091853	2009.47	SC	EU501785	2004.98	SEA
CY041673	2007.31	OT	CY050111	2009.69	SC	EU501576	2004.84	OC
CY041674	2007.33	OT	CY080555	2009.56	OT	CY007379	2004.63	OC
CY108692	2007.09	OT	CY084401	2009.42	OT	EU502298	2005.3	NA
CY108633	2006.98	OT	CY108927	2009.5	SC	EU502135	2005.12	NA
CY054146	2006.99	OT	CY108920	2009.41	SC	EU502169	2004.82	NA
CY054185	2006.98	OT	CY108910	2009.33	SC	CY002906	2004.55	OC
EU501942	2006.59	OT	CY108858	2009.33	SC	EU501482	2004.5	OT
EU857074	2006.74	OT	CY108917	2009.33	SC	EU501437	2004.69	CH
CY108629	2006.96	OT	CY090533	2006.48	OT	EU501753	2005.01	OC
CY108616	2006.85	OT	CY114553	2011.93	OT	CY015988	2005.01	OC
CY108669	2007.04	OT	CY124431	2011.67	OT	EU857038	2004.6	CH
EU502602	2006.99	NA	CY124241	2011.79	OT	EU857058	2005.04	CH
EU502586	2006.99	NA	CY124459	2011.76	OT	CY016212	2004.61	OC
CY105606	2007.19	OT	CY124497	2011.97	OT	CY108580	2005.74	CH
FJ226003	2006.68	OT	CY124339	2011.68	OT	EU502351	2004.27	SEA
EU857070	2006.69	OT	CY124263	2011.86	OT	CY054201	2004.87	SEA
EU857069	2006.68	OT	CY124277	2011.92	OT	CY002728	2004.96	NA
CY039407	2007.04	OT	CY112102	2011.93	OT	CY002208	2004.97	NA
EU501956	2006.49	OT	CY124405	2011.53	OT	EU502505	2004.99	EU
EU502597	2006.98	OT	CY124185	2011.48	OT	CY003072	2004.96	NA
EU857076	2006.78	OT	CY124167	2011.39	OT	EU502308	2004.88	NA
CY030006	2007.77	OT	CY124323	2011.53	OT	FJ769911	2005.15	OT
EU502534	2006.77	OT	CY124177	2011.45	OT	EU501477	2004.5	OT
EU516035	2007.3	NA	CY124377	2011.47	OT	EU501480	2004.5	OT
EU502295	2006.52	OT	CY124381	2011.47	OT	EU856909	2004.12	CH
EU199359	2007.18	NA	CY124187	2011.5	OT	EF462551	2005.16	NA
CY105686	2007.24	OT	CY124393	2011.43	OT	EU502418	2005.05	NA
CY104380	2007.41	OT	CY124309	2011.37	OT	EU501610	2005.51	SA
CY041693	2006.98	OT	CY124301	2011.35	OT	EU502145	2005.45	SA
EU502570	2006.89	OT	CY124169	2011.41	OT	EU502149	2005.13	SA
CY022930	2007.14	OT	CY124389	2011.39	OT	EU501558	2004.44	SEA
EU502297	2006.52	OT	CY124311	2011.38	OT	EU502383	2004.71	NA
EU502539	2006.8	OT	CY124335	2011.66	OT	EU501265	2003.53	CH
EU199271	2007.08	NA	CY124331	2011.62	OT	EU501497	2004.03	JA
EU199279	2007.08	NA	CY124475	2011.88	OT	EU502201	2003.75	OT
EU199272	2007.04	NA	CY112099	2011.86	OT	CY015932	2004.75	OC
EU502613	2006.96	NA	CY124189	2011.51	OT	EU501312	2003.67	SEA
EU502612	2006.99	NA	CY124271	2011.9	OT	EU501308	2003.55	SEA
EU502560	2006.91	NA	CY124325	2011.58	OT	EU501310	2003.57	SEA
EU502561	2006.91	NA	CY124433	2011.67	OT	EU502284	2003.65	NA
EU502617	2006.94	NA	CY124287	2011.95	OT	EU501590	2004.95	JA
EU502618	2006.93	NA	CY124439	2011.68	OT	EU501564	2004.46	OC
CY054253	2006.1	OT	CY124347	2011.73	OT	EU501565	2004.53	OC
CY054168	2006.98	OT	CY124199	2011.55	OT	EU501446	2004.87	JA
CY104548	2007	OT	CY124203	2011.57	OT	EU501761	2005.16	JA
CY104412	2007.19	OT	CY124191	2011.53	OT	EU501548	2004.86	SEA
CY105806	2007.08	OT	CY124155	2011.64	OT	EU501364	2004.62	JA
CY105598	2007.18	OT	CY124369	2011.97	OT	EU502105	2004.38	SA
CY105614	2007.47	OT	CY124481	2011.91	OT	EU501368	2004.38	SA
CY054166	2006.96	OT	CY124243	2011.8	OT	CY108065	2003.9	CH
EU502564	2006.89	OT	CY124391	2011.43	OT	CY108094	2003.68	CH
CY130179	2012.34	NA	CY124367	2011.93	OT	CY038999	2004.34	CH
CY125791	2012.3	NA	CY124363	2011.88	OT	EU501338	2003.76	CH
JN790461	2011.08	OT	CY124501	2011.99	OT	EU501207	2003.93	CH
JN790474	2011.13	OT	CY124413	2011.57	OT	EU501559	2004.05	CH
CY084321	2011.02	OT	CY124461	2011.77	OT	CY108087	2003.51	CH
JN790484	2010.99	OT	CY124417	2011.58	OT	CY108058	2003.88	CH
JN790481	2011.17	OT	CY124151	2011.27	OT	CY108100	2003.88	CH
JN790504	2011.18	OT	CY124317	2011.47	OT	CY108006	2003.7	CH
JN790503	2011.16	OT	CY124299	2011.24	OT	CY108082	2003.97	CH
CY093399	2010.82	OT	CY124173	2011.43	OT	CY108441	2004	CH
CY084304	2010.97	OT	CY124181	2011.47	OT	EU501339	2003.8	CH
HQ664914	2010.69	OT	CY124395	2011.43	OT	CY038943	2004.16	CH
CY084298	2010.93	NA	CY124307	2011.32	OT	EU501385	2004.59	SEA
CY111043	2010.89	NA	CY124313	2011.38	OT	CY054186	2004.32	SEA
JN940427	2011.1	OT	CY124361	2011.86	OT	CY054187	2004.34	SEA
JN790444	2011.1	OT	CY124477	2011.88	OT	EU501522	2004.08	OC
JN940429	2011.28	OT	CY124219	2011.67	OT	AB438270	2004.21	JA
JN790449	2010.97	OT	CY124237	2011.76	OT	AB378425	2004.12	JA
JN790452	2010.97	OT	CY124467	2011.82	OT	EU501376	2004.41	SA
JN790458	2011.01	OT	CY112119	2011.86	OT	EU501409	2004.07	JA
JN790482	2010.95	OT	CY124449	2011.72	OT	EU501314	2003.96	JA
HQ315822	2010.51	OT	CY124229	2011.74	OT	EU501550	2004.23	OT
HQ703348	2010.59	OT	CY124327	2011.6	OT	EU501549	2004.23	OT
HQ703347	2010.59	OT	CY124423	2011.62	OT	AB378426	2004.17	JA
HQ703351	2010.59	OT	CY124329	2011.61	OT	CY090432	2005.75	OT
CY091843	2010.72	OT	CY108641	2007.02	NC	EU501582	2004.26	CH
CY125809	2012.15	NA	EU516050	2007.71	OT	EU501293	2003.95	OT
CY091841	2010.79	OT	CY108675	2007.1	SC	CY054181	2004.22	SEA
CY111045	2010.97	NA	CY108687	2007.25	SC	EU501388	2004.15	JA
CY084296	2010.77	OT	CY108644	2007.04	NC	CY117980	2003.85	SEA
CY100101	2010.64	OT	CY108688	2007.04	SC	EU501442	2004.04	JA
CY100097	2010.57	OT	CY108708	2007.16	SC	EU501514	2004.1	JA
CY100095	2010.5	OT	CY108735	2007.08	SC	EU501404	2004.18	JA
CY069744	2010.53	NA	CY108697	2007.27	SC	CY054145	2004.25	SEA
JN588989	2010.56	OT	CY054125	2007.06	OT	CY054140	2004.21	SEA
CY116707	2011.08	NA	EU502590	2006.94	OT	EU501458	2004	SEA
CY099721	2010.92	OT	AB378478	2007.1	OT	CY118722	2004.01	SEA
JN872409	2010.77	OT	EU100695	2006.99	OT	EU856995	2004.44	CH
CY100099	2010.59	OT	EU502559	2006.9	OT	CY090440	2005.56	OT
CY120911	2012.19	NA	CY108694	2007.03	SC	CY090437	2004.97	OT
CY112194	2012.18	NA	CY108696	2007.03	SC	CY090434	2004.88	OT
CY112156	2012.12	NA	CY108695	2007.03	SC	EU502220	2005.75	OT
CY125806	2012.07	NA	CY108628	2006.99	NC	CY118706	2003.94	SEA
CY112140	2012.08	NA	CY108711	2007.05	SC	CY118714	2003.97	SEA
CY120869	2012.23	NA	CY108706	2007.28	SC	CY105246	2003.88	SEA
CY120860	2012.2	NA	CY108705	2007.28	SC	AB281220	2004.09	SEA
CY124295	2011.09	OT	EU502236	2006.64	OT	CY104132	2004.12	SEA
CY100107	2010.74	OT	CY040130	2007.5	OT	EU501419	2004.28	JA
CY111342	2011.15	NA	CY108689	2007.2	SC	EU501363	2004.46	JA
CY111390	2011.15	NA	CY041722	2007.07	OT	CY091245	2003.77	SEA
CY111422	2011.19	NA	CY108712	2007.01	SC	CY026064	2004.07	EU
CY111142	2011.01	NA	EU502603	2006.98	OT	EU501316	2003.97	JA
CY117581	2011.12	NA	CY041701	2007.26	OT	EU501490	2004.33	OC
CY111302	2011.13	NA	CY041673	2007.31	OT	EU501542	2004.05	SEA
CY111174	2011.03	NA	CY041674	2007.33	OT	EU501377	2004.06	OC
CY111326	2011.14	NA	CY108693	2007.09	SC	CY091221	2003.96	NA
CY100093	2010.48	OT	CY108692	2007.09	SC	EU501579	2004.07	OC
CY100121	2010.47	OT	CY108639	2007.08	SC	CY104164	2004.09	SEA
CY072214	2010.45	NA	CY108670	2007.04	SC	EU502380	2003.94	OT
CY100123	2010.47	OT	CY108728	2007.25	SC	CY108505	2004.13	CH
JQ396181	2010.53	OT	CY108681	2007.24	SC	EU856994	2004.42	CH
CY084311	2010.99	NA	CY108634	2006.99	NC	DQ983753	2004.01	OT
CY120858	2012.2	NA	CY108717	2007.24	NC	DQ983750	2004	OT
CY112107	2011.91	NA	EU502557	2006.91	OT	CY107999	2003.07	CH
CY111020	2011.05	NA	EU502604	2006.95	OT	EU501223	2003.11	JA
JN872423	2011.13	OT	CY108671	2007.18	SC	EU501250	2003.53	CH
CY093224	2010.88	NA	CY108672	2007.18	SC	EU502301	2003.62	NA
CY070967	2010.45	NA	CY108682	2007.2	SC	CY107114	2003.88	EU
CY054550	2009.99	NA	CY108660	2007.1	SC	CY087982	2003.75	EU
JN872406	2010.53	OT	CY108721	2007.04	NC	CY000257	2004.1	NA
JN872431	2010.88	OT	CY108720	2007.04	NC	CY114365	2003.73	EU
CY074931	2010.21	OT	CY108716	2007.12	NC	EU502183	2004.13	SA
CY074811	2010.42	OT	CY108722	2007.05	NC	EU501360	2003.49	CH
CY088963	2010.43	OT	CY040050	2007.09	OT	EU501517	2004.04	OT
HQ185195	2010.38	OT	CY105494	2007.11	OT	EU501334	2003.68	SEA
HQ185202	2010.4	OT	CY041686	2007.26	OT	CY108022	2003.62	CH
JN872411	2010.87	OT	CY108663	2007.01	SC	EU502348	2003.63	SEA
CY100091	2010.48	OT	CY108615	2006.93	SC	EU501221	2003.48	SEA
JQ396184	2010.3	OT	CY108652	2007.03	NC	EU501249	2003.38	CH
JN872410	2010.79	OT	CY108736	2007.05	SC	CY108029	2003.43	CH
CY087740	2009.64	OT	CY108701	2007.02	NC	CY108021	2003.29	CH
CY087697	2009.57	OT	FJ225993	2007.09	SC	CY108023	2003.58	CH
CY087690	2009.53	OT	CY108726	2007	NC	CY108084	2003.36	CH
CY087747	2009.67	OT	CY108632	2006.95	NC	EU501258	2003.21	CH
CY087705	2009.57	OT	CY108668	2007.05	SC	CY108089	2003.37	CH
CY111035	2011.16	NA	CY108667	2007.1	SC	CY108099	2003.25	CH
CY090877	2010.67	OT	EU501942	2006.59	SC	CY108101	2003.72	CH
CY080531	2009.57	OT	CY108637	2006.99	NC	CY107996	2003.29	CH
JQ396185	2010.3	OT	CY054184	2006.98	OT	CY108095	2003.21	CH
HQ185204	2010.36	OT	CY054129	2007.03	OT	EU501374	2003.56	SEA
CY069745	2010.38	OT	EU502544	2006.88	OT	CY108031	2003.43	CH
CY100073	2009.57	OT	CY054147	2006.99	OT	EU501279	2003.61	SEA
CY068625	2009.38	NA	CY054193	2007.02	OT	CY108086	2003.62	CH
GQ902793	2009.45	OT	CY108617	2006.96	NC	EU502155	2003.36	SA
JN872412	2010.93	OT	CY108621	2006.97	NC	CY108484	2004.14	CH
JQ396183	2010.59	OT	CY108702	2007.02	NC	EU514674	2002.94	SEA
HQ229634	2010.42	OT	CY108665	2007.06	SC	EU514676	2002.95	SEA
HQ415587	2009.61	OT	CY108616	2006.85	SC	EU514666	2002.89	CH
CY112154	2012.1	NA	CY108718	2007.04	NC	EU502138	2003.34	OT
CY112100	2011.95	NA	EU502606	2006.98	SC	EU502111	2003.5	SA
CY112188	2012.17	NA	CY108659	2007.06	SC	EU502243	2003.15	NA
CY112122	2012.08	NA	CY108622	2006.99	NC	EU502338	2003.36	NA
CY120863	2012.2	NA	EU502599	2006.93	NC	CY105254	2003.62	SEA
CY125814	2012.13	NA	EU502601	2006.93	NC	CY107985	2002.65	CH
CY125813	2012.13	NA	CY105606	2007.19	OT	AB438254	2003.08	JA
CY120864	2012.21	NA	FJ226002	2006.62	SC	EU502257	2003.07	OT
CY112153	2012.12	NA	EU501955	2006.49	SC	EU514681	2002.99	NA
CY120872	2012.23	NA	FJ226003	2006.68	SC	EU502402	2003.34	NA
CY112181	2012.15	NA	EU502597	2006.98	SC	EU514653	2002.54	SEA
CY112187	2012.15	NA	CY108673	2007.11	SC	EU502389	2003.45	SA
CY112101	2012.02	NA	EU501956	2006.49	SC	EU502137	2003.16	NA
CY112121	2012.08	NA	CY108623	2006.99	NC	EU857066	2003.09	CH
CY125803	2012.07	NA	EU502594	2006.94	NC	EU501282	2003.3	SEA
CY111029	2011.13	NA	CY091855	2008.74	SC	EU501291	2003.09	OT
CY093415	2010.91	OT	CY108819	2008.94	SC	EU502489	2003.06	EU
CY112143	2012.06	OT	CY091851	2008.81	SC	EU501161	2002.69	SEA
CY084307	2010.97	NA	CY108861	2009.02	SC	EU501184	2002.73	SEA
CY111006	2010.97	NA	CY108859	2009.01	SC	EU502179	2003.06	OT
CY110985	2011.29	NA	CY108862	2009.04	SC	EU501158	2002.83	SEA
CY080269	2010.89	NA	CY108815	2008.88	SC	EU501555	2004.36	SEA
CY080268	2010.88	NA	CY108746	2008.58	SC	EU502151	2004.22	SA
CY120891	2012.27	NA	CY108803	2008.77	SC	EU502313	2004.31	NA
CY111030	2011.13	NA	CY108890	2009.17	SC	EU501255	2003.16	CH
CY084309	2010.97	NA	CY108829	2009	NC	EU502160	2003.46	SA
CY111406	2011.19	NA	CY108741	2008.4	SC	EU501362	2003.12	NA
CY084308	2010.97	NA	CY108761	2008.25	SC	CY114357	2003.28	EU
CY084329	2011.02	NA	CY108788	2008.67	SC	EU502156	2003.36	SA
CY084318	2011.04	NA	CY091857	2008.35	SC	EU856860	2003.17	CH
CY092265	2011.07	NA	CY091825	2007.18	SC	EU501276	2003.99	SEA
CY111462	2011.24	NA	CY108752	2008.25	SC	EU502336	2004.03	NA
CY110987	2010.96	NA	CY108868	2009.07	SC	CY000369	2004.01	NA
CY092281	2011.04	NA	CY108817	2008.9	SC	CY000353	2003.9	NA
CY111478	2011.19	NA	CY108748	2008.6	SC	CY105214	2003.45	SEA
CY093511	2010.89	OT	CY108799	2008.58	SC	CY107928	2002.75	CH
CY093455	2010.97	OT	CY108822	2008.95	NC	EU501153	2002.61	CH
CY084333	2011.03	NA	CY108915	2009.5	SC	CY107975	2002.89	CH
CY130180	2012.36	NA	CY108905	2009.23	SC	EU501281	2003.19	SEA
CY120893	2012.27	NA	CY108894	2009.18	SC	EU501318	2003.04	SEA
CY130178	2012.34	NA	CY108842	2009.08	SC	EU502262	2003.15	OT
CY120905	2012.29	NA	CY108830	2009.08	SC	EU501361	2003.07	NA
CY120887	2012.25	NA	CY108876	2009.11	SC	EU514680	2002.98	NA
CY120904	2012.26	NA	CY108827	2009	NC	AB438258	2003.19	JA
CY125802	2012.05	NA	CY108916	2009.33	SC	AB438257	2003.19	JA
CY120907	2012.18	NA	CY108855	2009.25	NC	AB438256	2003.1	JA
CY125804	2012.05	NA	CY108896	2009.19	SC	EU857019	2002.75	CH
CY112104	2012.05	NA	CY108898	2009.19	SC	EU857020	2002.75	CH
CY093383	2010.69	NA	CY108871	2009.1	SC	CY001469	2003.34	NA
CY120903	2012.29	OT	CY108844	2009.08	NC	CY032969	2003.21	OT
CY099989	2011.16	OT	CY108923	2009.41	SC	EU502487	2002.94	EU
JN872436	2011.36	OT	CY108851	2009.08	SC	CY032961	2003.21	OT
CY130194	2012.74	NA	CY108892	2009.18	SC	EU501319	2003.06	SEA
CY099978	2011.22	OT	CY108870	2009.09	SC	EU501208	2003.22	OC
CY099983	2011.28	OT	CY108853	2009.25	SC	AB378388	2002.64	JA
CY080267	2010.85	OT	CY108848	2009.16	NC	CY107926	2002.63	CH
JN872426	2011.24	OT	CY108849	2009.16	NC	EU856937	2002.41	CH
KC291190	2012.39	OT	CY108897	2009.19	SC	CY107946	2002.49	CH
CY099982	2011.52	OT	CY108856	2009.25	SC	EU501175	2002.93	SEA
JN872408	2010.75	OT	CY108901	2009.21	SC	EU514665	2002.84	NA
CY099980	2011.05	OT	CY108885	2009.15	SC	EU514661	2002.82	OT
JN872428	2011.42	OT	CY108869	2009.09	SC	CY107951	2002.89	CH
CY099992	2011.2	OT	CY108845	2009.16	SC	EU514668	2002.9	SEA
CY100087	2009.91	OT	CY108900	2009.19	SC	EU857050	2002.96	CH
JN588983	2010.58	OT	CY108881	2009.13	SC	EU501156	2002.9	JA
CY111166	2011.03	NA	CY108904	2009.22	NC	AB378392	2003.02	JA
CY111190	2011.05	NA	CY108854	2009.25	NC	CY105206	2003.45	SEA
CY100117	2010.93	OT	CY108867	2009.06	SC	CY107962	2002.69	CH
CY111013	2010.99	NA	CY108852	2009.16	NC	EU502361	2003.46	NA
CY091845	2010.8	OT	CY091847	2009.34	SC	CY100618	2003.5	OT
CY099953	2011.18	OT	CY108860	2009.01	SC	EU514672	2002.92	NA
CY084294	2010.71	NA	CY108875	2009.11	SC	EU514673	2002.94	JA
CY084295	2010.74	NA	GQ410145	2008.98	OT	EU501317	2003.02	SEA
CY117589	2011.18	NA	FJ532075	2008.66	OT	EU502218	2003.17	OT
CY111007	2010.97	NA	CY108758	2008.58	SC	EU501327	2003.18	OC
CY100111	2010.82	OT	GQ385860	2009.15	OT	CY107924	2002.55	CH
CY111430	2011.2	NA	CY108880	2009.13	SC	EU501288	2003.05	NA
CY100113	2010.86	OT	CY108749	2008.6	SC	EU501289	2003.05	NA
CY093567	2011.1	OT	CY108836	2009	NC	EU857063	2003.09	CH
CY111039	2011.17	NA	CY108835	2009	SC	EU857028	2003.01	CH
CY111031	2011.13	NA	CY108843	2009.08	SC	CY100610	2003.09	OT
CY111041	2011.22	NA	CY108847	2009.16	NC	EU857051	2003.02	CH
CY084299	2010.96	NA	CY108804	2008.77	SC	EU857052	2002.99	CH
CY111470	2011.31	NA	CY108816	2008.9	SC	AB378404	2003.08	JA
CY111366	2011.16	NA	CY108818	2008.92	SC	EU501247	2003.04	EU
CY111048	2011	NA	CY108886	2009.15	SC	AB438255	2003.09	JA
CY110982	2011.08	NA	CY108806	2008.8	NC	AB438250	2002.96	JA
CY111042	2011.3	NA	CY108773	2008.33	SC	AB438252	2002.99	JA
CY111438	2011.21	NA	CY108895	2009.19	SC	AB438259	2003.21	JA
CY111008	2010.97	NA	CY108821	2008.97	NC	EU502258	2003.39	OT
CY111037	2011.17	NA	CY108908	2009.23	SC	CY001544	2003.2	NA
JN588988	2010.67	OT	CY108744	2008.48	SC	EU502299	2003.2	NA
CY117597	2011.22	NA	CY108745	2008.51	SC	EU502113	2003.55	NA
CY093495	2010.97	OT	CY108794	2008.33	SC	EU502107	2003.44	SA
CY110998	2011.08	NA	CY108789	2008.25	SC	EU502174	2003.69	NA
CY111027	2011.1	NA	CY108826	2009.08	NC	EU502100	2003.5	SA
CY084300	2010.84	NA	CY108809	2008.81	SC	EU514647	2002.36	SA
CY111222	2011.03	NA	CY108865	2009.05	SC	EU501301	2003.25	OC
CY111028	2011.1	NA	CY108814	2008.86	SC	EU502478	2003.13	EU
CY116715	2011.16	NA	CY108813	2008.85	SC	EU502438	2002.79	EU
CY111044	2010.97	NA	CY108802	2008.76	SC	EU501123	2002.67	OC
CY111046	2010.97	NA	CY108866	2009.06	SC	EU514645	2002.29	NA
CY111126	2011.01	NA	CY108825	2008.99	SC	CY090495	2005.22	OT
CY111025	2011.08	NA	CY108801	2008.58	SC	CY090498	2005.67	OT
CY111546	2011.1	NA	FJ532078	2008.69	OT	CY090511	2005	OT
CY111032	2011.14	NA	GQ385889	2009.13	OT	CY090505	2005.13	OT
CY111040	2011.2	NA	CY108834	2009	NC	EU502219	2005.04	OT
CY100109	2010.78	OT	CY104630	2008.92	OT	AB438248	2002.25	JA
CY100103	2010.67	OT	CY104638	2008.96	OT	AB438246	2002.23	JA
CY124303	2011.13	OT	CY105862	2008.94	OT	EU502141	2003.68	SA
CY100115	2010.86	OT	CY088567	2008.31	OT	EU514649	2002.39	SA
CY084306	2010.79	NA	CY105870	2008.94	OT	EU856857	2002.17	CH
CY084328	2011.01	NA	CY108812	2008.84	SC	EU501165	2002.64	OC
JN588985	2010.7	OT	CY108739	2008.37	SC	EU502178	2003.04	OT
HM628694	2010.25	OT	CY031823	2007.37	OT	CY000537	2002.17	NA
CY111382	2011.17	NA	CY108754	2008.16	SC	CY000385	2002	NA
HQ664924	2010.69	OT	CY047056	2009.05	OT	EU514642	2002.23	CH
GU271982	2009.86	OT	CY047052	2009.03	OT	EU856911	2002.25	CH
CY093232	2010.89	NA	CY047069	2009.1	OT	EU856856	2002.16	CH
CY050125	2009.71	OT	CY093240	2009	OT	EU857064	2002.09	CH
JN588980	2009.56	OT	CY105822	2008.9	OT	EU857065	2002.09	CH
JN588971	2009.54	OT	CY093335	2009.08	OT	CY001197	2002.22	NA
CY069742	2009.63	NA	CY093375	2010.07	OT	AB378383	2001.81	JA
GQ293087	2009.23	OT	GQ385818	2009.01	OT	EU502300	2003.3	NA
CY074950	2010.05	OT	HQ616671	2009	OT	CY001405	2003.3	NA
CY074966	2010.23	OT	CY093311	2008.92	OT	CY001552	2003.3	NA
GQ902809	2009.47	OT	CY069405	2008.94	OT	EU514652	2002.48	SA
CY106576	2009.49	OT	GQ894995	2009.49	OT	EU514658	2002.6	SA
JN256689	2009.49	OT	CY079527	2009.61	OT	EU501121	2001.82	OC
CY115464	2009.49	OT	CY068081	2009.61	OT	CY011624	2002.28	OC
GQ410149	2009.05	OT	CY108757	2008.16	SC	CY011984	2002.11	OC
CY100077	2009.65	OT	CY108780	2008.16	SC	EU501124	2002.23	SEA
CY100081	2009.73	OT	GU323745	2008.42	OT	EU501177	2002.18	SEA
CY115776	2009.59	OT	GQ410148	2009.11	OT	CY017083	2002.55	OC
JN256692	2009.51	OT	CY093271	2009.08	OT	CY112941	2002.02	EU
CY050091	2009.71	OT	FJ009474	2008.13	OT	EU856865	2001.21	CH
CY055083	2009.39	NA	FJ009473	2008.13	OT	CY015684	2001.73	OC
CY069325	2009.27	OT	FJ009472	2008.03	OT	AB378385	2002.08	JA
CY068329	2009.33	NA	FJ009469	2007.89	OT	AB378384	2001.98	JA
GQ410156	2009.4	OT	CY108784	2008	SC	AB378382	2001.52	JA
GQ410174	2009.41	OT	GQ410146	2009.05	OT	CY112925	2001.2	EU
GQ410191	2009.33	OT	CY079533	2009.62	OT	CY002816	2001.05	NA
CY081470	2009.78	OT	EU516055	2007.68	OT	EU856960	2000.67	CH
CY082976	2009.79	OT	CY105718	2007.57	OT	CY003080	2001.89	NA
CY081454	2009.79	OT	CY087574	2008.9	OT	CY090917	2002.12	NA
CY081462	2009.78	OT	CY087531	2008.89	OT	CY012320	2001.7	OC
CY050276	2009.67	OT	CY087566	2008.9	OT	CY011688	2002.7	OC
CY068073	2009.47	NA	CY087555	2008.9	OT	EU514629	2002.07	NA
CY080491	2009.42	NA	CY087644	2008.92	OT	EU501188	2002.02	OC
CY093248	2009.08	NA	GU931683	2009.33	OT	EU501187	2002.02	OC
GQ895022	2009.15	NA	GQ385874	2009	OT	CY012312	2001.65	OC
CY068686	2009.32	NA	CY062334	2009.33	OT	CY111518	2001.91	NA
CY067245	2009.33	NA	GQ369843	2008.93	OT	CY013216	2001.73	OC
CY100075	2009.65	OT	GU323746	2008.42	OT	CY015700	2001.75	OC
CY091853	2009.47	OT	CY090487	2008.5	OT	CY023058	2001.75	OC
CY068009	2009.4	NA	GU323743	2008.42	OT	CY017491	2001.64	OC
GQ410189	2009.37	OT	CY069461	2009.16	OT	CY001301	2002.11	NA
CY068065	2009.42	NA	CY105814	2007.93	OT	CY000201	2001.99	NA
GQ410170	2009.41	OT	GQ410144	2009.11	OT	EU514643	2002.25	NA
CY068129	2009.32	NA	GQ410143	2009.11	OT	CY023074	2002.17	OC
CY091839	2009.26	OT	CY105838	2008.44	OT	AB438247	2002.24	JA
CY091849	2009.4	OT	CY105830	2008.01	OT	EU502464	2003.28	EU
GQ385879	2009.24	NA	CY105846	2008.07	OT	EU502333	2003.27	EU
CY084409	2009.42	NA	CY105526	2007.91	OT	EU502462	2003.04	EU
CY119058	2009.48	OT	CY108762	2008.08	SC	EU514675	2002.95	OT
CY069743	2009.5	NA	CY108823	2008.98	NC	CY026122	2003.17	EU
GQ385841	2009.24	NA	CY108921	2009.41	SC	CY026128	2003.18	EU
GQ895050	2009.18	NA	CY108838	2009.08	NC	EU514644	2002.25	SA
GQ895003	2009.48	NA	CY108864	2009.05	SC	CY000753	2003.09	NA
CY050452	2009.32	NA	CY091835	2008.53	SC	CY026115	2003.12	EU
CY084417	2009.47	NA	CY108879	2009.13	SC	EU501225	2003.3	OC
CY055091	2009.44	NA	CY108841	2009	NC	EU514662	2002.83	NA
CY058788	2009.42	NA	CY108828	2009	NC	AB438243	2002.13	JA
CY067945	2009.34	NA	CY108756	2008.16	SC	EU501128	2002.13	OC
CY068057	2009.42	NA	CY108767	2008.16	SC	EU514663	2002.83	NA
CY050828	2009.41	NA	CY068385	2009.33	OT	EU514639	2002.17	SEA
CY055099	2009.38	NA	CY068225	2009.32	OT	CY015716	2002.51	OC
CY050836	2009.36	NA	CY068790	2009.32	OT	CY011976	2002.08	OC
CY050556	2009.32	NA	CY062347	2009.25	OT	CY037351	2003.81	EU
CY089540	2009.43	NA	CY053652	2009.25	OT	CY026114	2003.1	EU
CY106944	2009.59	OT	CY053666	2009.16	OT	CY026125	2003.17	EU
GQ293083	2009.17	OT	CY047058	2009.05	OT	AB438242	2002.06	JA
GQ293085	2009.17	OT	CY087412	2008.83	OT	CY037343	2002.92	EU
CY068265	2009.33	NA	CY087350	2008.8	OT	AB434108	2002.16	OT
CY067197	2009.32	NA	CY093319	2008.92	OT	AB378387	2002.19	JA
CY084342	2009.44	NA	CY104492	2007.69	OT	AB434107	2002.15	OT
CY077425	2009.42	NA	CY105542	2007.93	OT	CY003152	2002.06	NA
CY084401	2009.42	NA	CY105534	2007.92	OT	EU501154	2002.15	JA
CY091855	2008.74	OT	CY108646	2007.11	SC	CY000933	2002.09	NA
CY091851	2008.81	OT	CY108680	2007.16	SC	EU514640	2002.17	NA
CY108906	2009.23	OT	FJ226001	2007.64	SC	CY000584	2002	NA
CY108746	2008.58	OT	EU516216	2007.6	OT	CY000305	2001.9	NA
CY108815	2008.88	OT	CY090528	2008.53	OT	CY001152	2002.05	NA
CY108874	2009.1	OT	CY090477	2008.44	OT	AB438244	2002.15	JA
CY091857	2008.35	OT	CY034453	2008.36	OT	CY012640	2002.43	OC
CY108741	2008.4	OT	CY104460	2007.46	OT	EU501141	2002.64	OC
CY079525	2009.61	OT	CY031973	2008.11	OT	CY114341	2002.15	EU
GQ385897	2009.24	NA	CY062348	2009	OT	CY015764	2002.79	OC
GQ894995	2009.49	NA	CY105622	2007.79	OT	CY017917	2002.61	OC
CY080450	2009.37	NA	CY031978	2008.22	OT	EU501194	2002.75	OC
CY068081	2009.61	NA	CY031975	2008.21	OT	CY022189	2002.69	OC
CY113037	2009.48	OT	FJ532066	2008.61	OT	CY012024	2002.53	OC
CY108822	2008.95	OT	CY113013	2008.74	OT	CY007691	2002.43	OC
CY108867	2009.06	OT	FJ549030	2008.72	OT	CY007787	2002.39	OC
FJ532078	2008.69	NA	CY040122	2007.8	OT	CY007683	2002.44	OC
CY047052	2009.03	OT	CY108798	2008.08	SC	CY007603	2002.28	OC
GQ385872	2009.17	NA	CY108807	2008.8	NC	CY008276	2002.31	OC
GQ385844	2009.3	NA	CY108650	2007.11	NC	CY007875	2002.37	OC
CY050636	2009.33	NA	FJ225996	2008.22	SC	CY007667	2002.35	OC
CY089733	2009.16	NA	CY040098	2008.04	OT	EU502483	2002.91	EU
CY068537	2009.34	NA	GQ385884	2009.05	OT	EU857031	2001.98	CH
CY068385	2009.33	NA	FJ686922	2008.94	OT	EU835536	2000	EU
CY047065	2009.07	OT	GQ369848	2008.95	OT	AB378379	2001.03	JA
GQ385909	2009.15	NA	FJ532068	2008.7	OT	CY013072	2001.37	OC
CY108905	2009.23	OT	CY069357	2008.36	OT	CY114325	2001.21	EU
CY108883	2009.15	OT	FJ966245	2009.07	OT	EU857036	2000.94	CH
CY108898	2009.19	OT	FJ532093	2008.65	OT	CY009948	2001.29	OC
CY108881	2009.13	OT	FJ532070	2008.59	OT	AB438236	2001.06	JA
CY091847	2009.34	OT	CY108651	2007.17	NC	CY009556	2001.35	OC
GQ385860	2009.15	NA	CY118051	2007.3	OT	CY009852	2001.59	OC
FJ532075	2008.66	NA	CY087682	2008.95	OT	CY010548	2001.51	OC
CY108886	2009.15	OT	CY118067	2007.34	OT	CY009580	2001.53	OC
CY108804	2008.77	OT	CY087373	2008.82	OT	EU856951	2000.56	CH
CY108814	2008.86	OT	CY118986	2007.33	OT	CY114317	2000.01	EU
CY108813	2008.85	OT	CY105710	2007.53	OT	CY023042	2000.34	OC
GQ895000	2008.92	NA	CY104524	2007.58	OT	CY009100	2000.34	OC
CY108821	2008.97	OT	CY119002	2007.36	OT	CY000801	1999.85	NA
CY108744	2008.48	OT	FJ225997	2007.26	SC	CY025018	2000.11	OC
CY108745	2008.51	OT	CY108738	2007.26	SC	CY017443	2000.54	OC
GQ385820	2009.05	NA	CY108679	2007.26	SC	CY001520	2000.1	NA
FJ686944	2008.86	NA	CY108664	2007.31	SC	CY001397	2000.01	NA
CY104630	2008.92	OT	CY108733	2007.1	SC	EU856897	2000.03	CH
CY105862	2008.94	OT	CY108724	2007.24	SC	CY000849	2000.16	NA
CY104638	2008.96	OT	CY108715	2007.11	NC	AB438233	2000.11	JA
CY088568	2008.33	OT	CY032193	2008.19	OT	AB438231	2000.1	JA
CY104646	2008.97	OT	CY044796	2008.19	OT	CY009116	2000.05	OC
GQ385915	2009.14	NA	CY068193	2009.32	OT	CY013375	2000.14	OC
CY031968	2008.2	NA	CY087462	2008.86	OT	CY012616	2000.05	OC
CY067221	2009.32	NA	CY087515	2008.89	OT	CY008796	2000.73	OC
CY091835	2008.53	OT	FJ686948	2008.36	OT	AB438228	2000.06	JA
CY093240	2009	OT	CY031891	2008.27	OT	AB438229	2000.07	JA
GQ410148	2009.11	OT	CY031912	2008.12	OT	CY003817	2000.01	NA
CY069421	2009.11	NA	CY032086	2008.27	OT	CY000737	2000.11	NA
GQ385862	2009.17	NA	CY118151	2008.36	OT	CY000633	1999.9	NA
GQ385818	2009.01	NA	CY118159	2008.36	OT	CY009108	1999.96	OC
CY093367	2009.08	OT	CY032604	2008.28	OT	EU856926	2000.18	CH
CY093303	2009.08	OT	CY032052	2008.23	OT	CY001176	1999.93	NA
CY093271	2009.08	OT	CY093351	2009	OT	CY000609	2000.06	NA
CY093287	2009	NA	CY034475	2008.46	OT	AB438235	2000.15	JA
FJ009471	2008.02	OT	CY104622	2008.89	OT	AB438230	2000.08	JA
FJ009470	2007.93	OT	CY104614	2008.86	OT	EU856904	2000.1	CH
FJ009468	2007.89	OT	CY087442	2008.85	OT	EU856890	2000.02	CH
CY105814	2007.93	OT	CY087404	2008.83	OT	EU856991	1999.85	CH
CY105526	2007.91	OT	CY087326	2008.78	OT	EU856985	1999.83	CH
CY105838	2008.44	OT	CY030566	2008.08	OT	EU856983	1999.82	CH
CY105550	2007.93	OT	CY030554	2008.1	OT	CY000617	1999.96	NA
CY105566	2007.56	OT	CY053662	2009.08	OT	CY000713	2000.16	NA
CY105486	2007.7	OT	CY053660	2009.08	OT	CY009124	2000.09	OC
FJ686939	2008.79	NA	CY105742	2007.68	OT	CY002512	1999.99	NA
FJ686917	2008.77	NA	CY105750	2007.79	OT	CY107864	2000.05	CH
FJ179356	2008.36	NA	EU885524	2008.26	OT	CY107880	2000.39	CH
GQ369843	2008.93	NA	FJ549064	2008.58	OT	CY107865	2000.43	CH
GQ369906	2008.99	NA	CY044820	2008.29	OT	EU856925	2000.17	CH
GQ369815	2008.98	NA	FJ179352	2008.27	OT	CY107871	2000.31	CH
GQ385822	2008.98	NA	HQ190936	2010.25	OT	CY108425	1999.99	CH
GQ410143	2009.11	OT	EU516217	2007.9	OT	CY108415	1999.24	CH
GQ385856	2009.05	NA	GU323742	2008.42	OT	CY108411	1999.93	CH
GQ369926	2008.98	NA	FJ225994	2008.17	SC	EU856973	1999.72	CH
GQ895037	2008.96	NA	CY031971	2008.21	OT	CY108424	1999.9	CH
GQ385906	2009.09	NA	CY032157	2008.11	OT	EU856968	1999.53	CH
CY039431	2008.17	NA	CY032592	2008.15	OT	EU856817	1999.02	CH
GQ385932	2009.07	NA	CY034447	2008.45	OT	EU856836	1999.11	CH
GQ385858	2009.02	NA	CY090530	2008.54	OT	EU856969	1999.59	CH
GQ385920	2009.12	NA	JF930296	2009.91	OT	CY108430	1999.51	CH
GQ385926	2009.2	NA	CY108820	2008.95	SC	EU856848	1999.25	CH
GQ385815	2009.05	NA	CY108863	2009.05	SC	CY108422	1999.18	CH
GQ385838	2009.04	NA	CY108887	2009.16	SC	EU856868	1999.45	CH
GQ385874	2009	NA	CY108850	2009.16	SC	CY108421	1999.31	CH
CY068345	2009.24	NA	CY108763	2008.08	SC	EU856840	1999.22	CH
CY031986	2008.07	NA	CY108771	2008.67	SC	EU856970	1999.59	CH
CY031989	2008.07	NA	JF701874	2009.08	OT	EU856966	1999.51	CH
CY068593	2009.34	NA	CY119026	2008.19	OT	EU856867	1999.44	CH
GQ385918	2009.21	NA	CY041654	2008.13	OT	EU856869	1999.47	CH
FJ686937	2008.83	NA	CY118115	2007.96	OT	EU856847	1999.25	CH
FJ549053	2008.79	NA	CY119010	2007.96	OT	EU856834	1999.11	CH
CY108807	2008.8	OT	CY118175	2009.58	OT	EU856866	1999.37	CH
CY034453	2008.36	OT	CY090454	2008.33	OT	CY108420	1999.1	CH
CY064823	2009.32	NA	CY119018	2008.02	OT	CY107892	2001.69	CH
GQ385869	2009.28	NA	CY108796	2008.25	NC	EU856988	2001.66	CH
CY105622	2007.79	OT	FJ229890	2007.58	OT	EU856978	2001.59	CH
CY030035	2008.02	NA	CY031847	2007.89	OT	EU856949	2001.56	CH
CY087350	2008.8	OT	CY099328	2009.32	OT	EU856948	2001.55	CH
GQ369809	2008.97	NA	CY093383	2010.69	OT	EU856947	2001.55	CH
GQ385835	2009.16	NA	CY062349	2009.91	OT	EU856853	2001.18	CH
FJ549030	2008.72	NA	CY100089	2009.94	OT	EU856863	2001.2	CH
GQ895010	2009.18	NA	JN872437	2011.38	OT	EU856932	2001.4	CH
GQ385929	2009.2	NA	CY112107	2011.91	OT	CY108439	1999.07	CH
GQ385904	2009.01	NA	CY080269	2010.89	OT	CY054136	2001.11	SEA
GQ895027	2009.05	NA	JN872409	2010.77	OT	EU856980	2001.6	CH
FJ532066	2008.61	NA	CY100121	2010.47	OT	CY107881	2000.58	CH
GQ369883	2008.96	NA	CY100125	2010.47	OT	CY054107	2001.06	SEA
CY090528	2008.53	OT	CY087740	2009.64	OT	EU856918	2001.32	CH
CY090477	2008.44	OT	CY087697	2009.57	OT	CY006899	1999.07	NA
CY050532	2009.32	NA	CY087712	2009.59	OT	EU856987	1999.83	CH
CY031942	2008.25	NA	CY087724	2009.62	OT	CY003801	1999.74	NA
FJ532093	2008.65	NA	CY087747	2009.67	OT	CY118634	1999.06	SEA
FJ532070	2008.59	NA	CY100091	2010.48	OT	CY006060	1999.03	NA
CY093343	2009.08	NA	HQ185212	2010.39	OT	EU514646	2002.36	SA
CY068545	2009.34	NA	HQ185202	2010.4	OT	EU514667	2002.89	SEA
CY068465	2009.32	NA	CY100111	2010.82	OT	CY107868	2000.57	CH
CY093327	2009.08	NA	CY062343	2009.75	OT	CY110759	2005.91	CH
CY032583	2008.15	NA	CY124293	2011.07	OT	CY001656	1999.18	NA
CY087397	2008.83	OT	CY084295	2010.74	OT	CY107882	2000.67	CH
CY087311	2008.75	OT	CY084294	2010.71	OT	EU856955	2000.58	CH
CY087404	2008.83	OT	JF930299	2010.91	OT	EU856958	2000.61	CH
CY093295	2009.08	NA	HQ229628	2010.52	OT	EU856922	2000.16	CH
FJ686928	2008.92	NA	JN872424	2011.17	OT	EU856961	2000.67	CH
FJ532068	2008.7	NA	CY092289	2011.07	OT	EU856956	2000.59	CH
CY105750	2007.79	OT	HQ229620	2010.47	OT	CY011592	2000.61	OC
FJ686933	2008.94	NA	JN872406	2010.53	OT	CY107873	2000.38	CH
GQ385894	2009.18	NA	JN872431	2010.88	OT	CY002304	1999.22	NA
GQ385846	2009	NA	GQ902793	2009.45	OT	EU502521	2002.84	EU
GQ385884	2009.05	NA	CY062332	2009.33	OT	EU514664	2002.84	EU
FJ686922	2008.94	NA	CY062331	2009.33	OT	CY114493	1999.75	EU
CY069357	2008.36	OT	CY062329	2009.33	OT	CY001381	1999.85	NA
CY093359	2009.16	NA	CY100073	2009.57	OT	CY001120	1999.76	NA
CY032117	2008.06	NA	JQ396184	2010.3	OT	CY090885	1999.78	NA
CY032091	2008.21	OT	HQ185211	2010.34	OT	CY107875	2000.16	CH
CY031944	2008.04	NA	CY092297	2011.07	OT	CY108438	1999.99	CH
CY032084	2008.25	NA	CY088875	2010.4	OT	CY000721	1999.81	NA
CY031927	2008.21	NA	CY088843	2010.37	OT	CY054109	2001.14	SEA
CY032604	2008.28	OT	CY074931	2010.21	OT	CY054142	2001.18	SEA
CY032171	2008.17	NA	CY070951	2010.42	OT	EU856930	2001.38	CH
CY032575	2008.19	NA	CY074747	2010.43	OT	CY025042	2000.77	OC
CY031891	2008.27	NA	CY074883	2010.42	OT	AB378381	2001.23	JA
CY032183	2008.18	NA	CY074739	2010.45	OT	AB438240	2001.26	JA
GQ895034	2009.1	NA	CY070927	2010.43	OT	AB438241	2001.28	JA
CY032086	2008.27	NA	JN872412	2010.93	OT	AB438237	2001.18	JA
CY118151	2008.36	OT	HQ185200	2010.36	OT	CY114333	2001.22	EU
CY118159	2008.36	OT	HQ229633	2010.51	OT	CY054110	2001.14	SEA
FJ686935	2008.83	NA	HQ229625	2010.51	OT	CY054141	2001.19	SEA
FJ686926	2008.83	NA	HQ229626	2010.51	OT	CY008772	2000.7	OC
CY104614	2008.86	OT	JQ396183	2010.59	OT	CY011020	2000.64	OC
CY104622	2008.89	OT	HQ229611	2010.48	OT	CY008484	2000.65	OC
GQ385923	2009.24	NA	CY084306	2010.79	OT	CY015652	2000.7	OC
GQ369928	2008.98	NA	CY100115	2010.86	OT	EU856910	2001.27	CH
FJ966245	2009.07	OT	CY110994	2011.04	OT	EU856914	2001.3	CH
CY068025	2009.39	NA	CY100103	2010.67	OT	CY015668	2000.79	OC
CY064887	2009.32	NA	CY100109	2010.78	OT	CY008844	2000.83	OC
CY087159	2009.3	NA	JN872422	2011.13	OT	CY008836	2000.91	OC
CY089749	2009.04	NA	CY124303	2011.13	OT	CY013903	2000.9	OC
CY093263	2009.08	NA	JN588985	2010.7	OT	CY009572	2001.52	OC
GQ385876	2009.17	NA	CY100105	2010.72	OT	CY009396	2001.43	OC
GQ385827	2008.99	NA	JN588984	2010.59	OT	CY011968	2001.31	OC
FJ686948	2008.36	NA	CY093535	2010.94	OT	AB438239	2001.25	JA
EU779528	2008.09	NA	CY093479	2010.97	OT	AB438238	2001.18	JA
FJ686946	2008.3	NA	CY093463	2010.97	OT	CY107862	2000.12	CH
FJ179350	2008.25	NA	CY093503	2010.89	OT	EU856971	1999.59	CH
EU885524	2008.26	NA	CY093511	2010.89	OT	CY054263	2001.07	SEA
CY041474	2008.19	NA	CY099953	2011.18	SC	CY001808	1999.16	NA
CY034476	2008.17	NA	GU907114	2009.27	SC	CY002336	1999.34	NA
CY034475	2008.46	NA	CY091837	2010.61	SC	CY002296	1999.05	NA
GQ385849	2009.02	NA	CY091845	2010.8	SC	CY002560	1999.27	NA
EU885538	2008.3	NA	JN872418	2011.06	OT	CY001824	1999.09	NA
FJ549064	2008.58	NA	CY110979	2011.04	OT	CY001760	1999.28	NA
EU516217	2007.9	NA	JN872414	2011.03	OT	CY001792	1999.13	NA
EU516219	2007.95	NA	CY124193	2011.03	OT	CY001592	1999.09	NA
FJ179352	2008.27	NA	CY099724	2011.05	OT	FJ769871	2006.04	OT
CY044476	2008.17	NA	CY124285	2011.05	OT	CY006661	2000.02	NA
CY037807	2008.13	NA	CY111011	2010.99	OT	CY110761	2005.91	CH
EU567012	2008	NA	CY093559	2010.99	OT	CY015678	2001.52	OC
CY044492	2007.95	NA	CY093487	2010.97	OT	CY112967	2003.17	EU
EU885530	2008.22	NA	CY093495	2010.97	OT	CY000875	2003.1	NA
CY089393	2009.08	NA	JQ396185	2010.3	OT	CY001463	2003.13	NA
CY044820	2008.29	NA	CY069745	2010.38	OT	CY017597	2004.75	OC
CY087668	2008.94	OT	HQ185194	2010.38	OT	CY019007	2004.77	OC
CY032652	2008.11	NA	HQ185209	2010.38	OT	CY000867	2003.13	NA
CY031949	2008.08	NA	HQ185205	2010.36	OT	CY001546	2003.2	NA
CY032633	2008.16	NA	HQ185204	2010.36	OT	CY100596	2003.95	OT
CY034427	2008.13	NA	JN872405	2010.53	OT	CY087992	2003.81	EU
CY032082	2008.18	NA	JN872407	2010.53	OT	CY104142	2004.08	SEA
CY030025	2008.04	NA	CY092305	2010.5	OT	CY000563	2004.01	NA
CY032608	2008.19	OT	JQ396182	2010.54	OT	CY000475	2003.82	NA
CY032591	2008.16	OT	HQ229627	2010.52	OT	CY088451	2003.96	EU
CY030039	2008.04	NA	CY093447	2010.61	OT	CY088208	2003.84	EU
CY034467	2008.08	OT	JN588983	2010.58	OT	CY088104	2003.82	EU
CY034447	2008.45	NA	JN588990	2010.63	OT	CY088312	2003.91	EU
CY090530	2008.54	OT	JN872426	2011.24	OT	CY107164	2003.92	EU
CY112184	2012.14	OT	CY117589	2011.18	OT	CY088416	2003.96	EU
CY112185	2012.12	OT	CY111438	2011.21	OT	CY088392	2003.94	EU
CY120855	2012.16	OT	CY111446	2011.21	OT	CY088459	2003.94	EU
CY130185	2012.19	OT	CY111037	2011.17	OT	CY088128	2003.84	EU
CY130182	2012.22	OT	CY090869	2010.7	OT	CY088336	2003.9	EU
CY112171	2012.16	NA	CY100107	2010.74	OT	CY088160	2003.84	EU
CY124283	2011.94	OT	JN588988	2010.67	OT	CY088024	2003.84	EU
CY120900	2012.31	NA	CY062335	2009.5	OT	CY001039	2003.83	NA
CY120901	2012.31	NA	CY062336	2009.5	OT	CY088432	2003.92	EU
CY120877	2012.23	NA	CY087705	2009.57	OT	CY088424	2003.93	EU
CY130197	2012.76	NA	CY080531	2009.57	OT	CY088296	2003.9	EU
CY130200	2012.79	OT	JN872411	2010.87	OT	CY088280	2003.9	EU
CY130184	2012.45	OT	JN872410	2010.79	OT	CY088000	2003.82	EU
CY108863	2009.05	OT	JN872408	2010.75	OT	CY087984	2003.75	EU
EU516073	2007.77	NA	JN872436	2011.36	OT	CY107076	2003.82	EU
CY031825	2007.47	OT	JN872438	2011.39	OT	CY088032	2003.82	EU
EU502589	2006.99	NA	JN872428	2011.42	OT	CY088474	2003.81	EU
CY090545	2006.71	OT	CY099991	2011.15	OT	CY008902	2003.89	NA
EU502535	2006.77	OT	CY124295	2011.09	OT	CY001063	2003.91	NA
EU502551	2006.87	OT	CY124305	2011.13	OT	CY000099	2003.94	NA
EU501985	2006.67	OT	CY093575	2011.1	OT	CY000251	2003.96	NA
EU502536	2006.84	OT	CY087718	2009.61	OT	CY092211	2003.93	NA
CY041675	2007.03	OT	CY099982	2011.52	OT	CY001650	2003.88	NA
CY030221	2007.25	OT	CY062337	2009.67	OT	CY001287	2003.83	NA
EU502585	2006.96	NA	CY070967	2010.45	OT	CY001626	2003.91	NA
EU502584	2006.96	NA	CY111470	2011.31	OT	CY090927	2003.8	NA
EU502530	2006.87	OT	CY125800	2011.27	OT	CY090975	2004.05	NA
EU502051	2006.74	OT	CY062350	2009.91	OT	CY092110	2004.05	NA
CY022876	2006.83	NA	CY062352	2009.91	OT	CY008910	2004.03	NA
EU501984	2006.6	OT	CY062351	2009.91	OT	CY000091	2003.93	NA
CY118914	2006.8	OT	CY062346	2009.91	OT	CY000035	2004.02	NA
CY118028	2006.8	OT	CY062341	2009.75	OT	CY001023	2003.82	NA
EU857062	2006.49	OT	CY062339	2009.75	OT	CY092203	2003.82	NA
EU502050	2006.63	OT	CY100087	2009.91	OT	CY000903	2003.86	NA
FJ229890	2007.58	OT	CY093543	2010.94	OT	CY002346	2003.91	NA
EU566973	2007.91	NA	CY084305	2010.99	OT	CY015854	2003.75	OC
CY108812	2008.84	OT	HQ415589	2009.59	OT	CY008918	2003.86	NA
EU502556	2006.88	OT	HQ415588	2009.65	OT	CY009262	2004.04	NA
CY108824	2008.99	OT	CY031821	2007.41	OT	CY000195	2003.96	NA
CY108811	2008.83	OT	CY090450	2008.86	OT	CY001231	2004.01	NA
FJ009476	2008.16	OT	CY031845	2007.77	OT	CY009254	2004.03	NA
FJ009477	2008.29	OT	FJ229893	2007.58	OT	CY001031	2004.01	NA
CY116640	2012.26	OT	GU323723	2005.75	OT	CY000763	2004.08	NA
CY112182	2012.16	NA	CY040066	2007.86	OT	CY015862	2003.76	OC
CY112183	2012.16	NA	CY104476	2007.6	OT	CY015870	2003.71	OC
CY112161	2012.1	NA	FJ769861	2007.07	OT	CY015782	2003.68	OC
CY112180	2012.18	NA	GU323725	2005.91	OT	CY015814	2003.71	OC
CY112118	2012.02	NA	EU516047	2007.69	OT	CY015806	2003.73	OC
CY114553	2011.93	OT	CY091833	2007.28	SC	CY015838	2003.69	OC
CY125820	2012.28	NA	CY031858	2007.65	OT	CY015774	2003.69	OC
CY112111	2012.03	OT	GU323739	2007	OT	CY088352	2003.92	EU
CY112139	2012.06	OT	CY108714	2007.03	NC	CY118668	2003.72	SEA
CY112106	2012.07	NA	GU323726	2005.91	OT	CY038577	2004.2	CH
CY112165	2012.06	OT	CY090549	2007.84	OT	CY117990	2004.8	SEA
CY112164	2012.08	OT	CY032106	2008.06	OT	CY100246	2004.25	CH
CY112186	2012.13	OT	FJ966233	2007.61	OT	CY100262	2004.32	CH
CY112158	2012.11	OT	EU516036	2007.62	OT	CY038593	2004.24	CH
CY112120	2011.89	NA	CY041709	2007.39	OT	CY038937	2004.13	CH
CY124159	2011.76	OT	GU323736	2006.67	OT	CY038961	2004.19	CH
CY124287	2011.95	OT	CY108645	2007.05	NC	CY039161	2004.17	CH
CY124445	2011.71	OT	CY104356	2007.75	OT	CY038977	2004.22	CH
CY124199	2011.55	OT	GU323737	2006.75	OT	CY100302	2004.2	CH
CY124227	2011.72	OT	EU502581	2006.94	OT	CY118684	2003.76	SEA
CY124205	2011.58	OT	EU502061	2006.71	OT	CY118692	2003.77	SEA
CY124381	2011.47	OT	CY031841	2007.58	OT	CY088224	2003.88	EU
CY124377	2011.47	OT	EU516054	2007.1	OT	CY088136	2003.85	EU
CY124409	2011.57	OT	CY031860	2007.76	OT	CY088048	2003.82	EU
CY124311	2011.38	OT	CY030010	2007.56	OT	CY017951	2003.69	OC
CY124389	2011.39	OT	CY022911	2007.23	OT	CY009246	2003.88	NA
CY124309	2011.37	OT	JQ655463	2007.91	OT	CY017581	2003.69	OC
CY120894	2012.29	NA	EU199264	2007.06	OT	CY018983	2003.63	OC
CY120897	2012.28	NA	EU516051	2007.6	OT	CY038569	2004.12	CH
CY120898	2012.27	NA	CY105694	2007.49	OT	CY017799	2003.7	OC
CY125805	2012.14	NA	CY041702	2007.26	OT	CY000515	2003.83	NA
CY124371	2011.99	OT	CY108732	2007.08	SC	CY118676	2003.74	SEA
CY040066	2007.86	OT	CY108731	2007.08	SC	CY091119	2004.02	NA
CY124269	2011.89	OT	CY108737	2007.09	SC	CY088328	2003.9	EU
CY130181	2012.39	OT	CY108658	2007.03	NC	CY091463	2003.94	NA
JN872417	2011.05	OT	EU516030	2007.59	OT	CY001634	2003.9	NA
CY124351	2011.76	OT	CY108626	2006.97	NC	CY000131	2003.86	NA
CY120889	2012.24	OT	CY108734	2007.1	SC	CY001223	2003.99	NA
CY105702	2007.52	OT	CY091829	2007.26	SC	CY000523	2003.94	NA
CY092249	2007.33	NA	CY108678	2007.25	SC	CY001114	2003.82	NA
CY031857	2007.5	OT	CY108654	2007.03	NC	CY001514	2003.96	NA
CY124341	2011.68	OT	CY090535	2007.18	OT	CY000371	2004.01	NA
CY124299	2011.24	OT	CY090568	2007.08	OT	CY000347	2003.86	NA
CY124181	2011.47	OT	CY090479	2007.56	OT	CY013138	2003.5	OC
CY124307	2011.32	OT	CY090566	2007.08	OT	CY013114	2003.47	OC
CY120892	2012.27	NA	CY091831	2007.27	SC	CY012346	2003.47	OC
CY112142	2012.09	NA	CY108677	2007.23	SC	CY017573	2003.61	OC
CY124151	2011.27	OT	CY108686	2007.22	SC	CY013447	2003.58	OC
CY124483	2011.91	OT	CY108685	2007.2	SC	CY017943	2003.67	OC
CY025867	2007.16	NA	CY108618	2006.92	NC	CY012402	2003.51	OC
CY025501	2007.16	NA	CY108631	2006.94	NC	CY015830	2003.8	OC
CY025875	2007.16	NA	CY108657	2007.1	NC	CY011754	2003.49	OC
CY105694	2007.49	OT	CY030011	2007.76	OT	CY012066	2003.49	OC
CY124157	2011.71	OT	CY022909	2007.23	OT	CY011738	2003.46	OC
CY124185	2011.48	OT	CY035022	2007.1	OT	CY008198	2003.54	OC
CY041706	2007.39	OT	CY031811	2007.1	OT	CY007221	2003.54	OC
CY104332	2007.59	OT	FJ769915	2007.03	OT	CY011714	2003.38	OC
CY041702	2007.26	OT	FJ769864	2007.1	OT	CY007269	2003.62	OC
CY041705	2007.39	OT	CY031861	2007.74	OT	CY007237	2003.59	OC
CY108747	2008.58	OT	CY108774	2008.5	SC	CY007173	2003.62	OC
CY108743	2008.46	OT	CY108797	2008.42	SC	CY091183	2003.5	OC
CY108740	2008.4	OT	CY108755	2008.42	SC	CY091303	2003.5	OC
CY108739	2008.37	OT	CY108770	2008.42	SC	CY091271	2003.52	OC
CY108750	2008.62	OT	CY108777	2008.25	SC	CY007125	2003.54	OC
CY120890	2012.26	NA	CY108740	2008.4	SC	CY006957	2003.51	OC
CY124167	2011.39	OT	CY108743	2008.46	SC	CY007133	2003.53	OC
CY124215	2011.63	OT	CY108800	2008.33	SC	CY007069	2003.51	OC
CY124209	2011.6	OT	CY108751	2008.64	SC	CY018999	2003.57	OC
CY124239	2011.76	OT	CY108782	2008.33	SC	CY011698	2003.38	OC
CY124271	2011.9	OT	CY108768	2008.33	SC	CY011722	2003.41	OC
CY125821	2012.28	NA	CY108793	2008.58	SC	CY011706	2003.39	OC
CY112099	2011.86	NA	CY108792	2008.5	SC	CY012650	2003.41	OC
CY112105	2012.02	NA	CY108805	2008.78	SC	CY017565	2003.65	OC
CY112102	2011.93	OT	CY108775	2008.16	SC	CY007253	2003.62	OC
CY120861	2012.21	NA	CY108772	2008.75	NC	CY006965	2003.63	OC
CY112169	2012.15	NA	CY108750	2008.62	SC	CY006973	2003.62	OC
CY112119	2011.86	NA	CY108811	2008.83	SC	CY018991	2003.65	OC
CY112189	2012.18	NA	CY108779	2008.75	SC	CY007181	2003.64	OC
CY112193	2012.17	NA	FJ226000	2008.64	SC	CY015846	2003.69	OC
JN872430	2010.82	OT	CY108810	2008.81	SC	CY015798	2003.71	OC
CY124427	2011.63	OT	CY108824	2008.99	NC	CY012362	2003.47	OC
CY119026	2008.19	OT	CY108760	2008.67	SC	CY011730	2003.44	OC
CY118175	2009.58	OT	CY108742	2008.46	SC	CY013431	2003.45	OC
CY118115	2007.96	OT	CY108776	2008.08	SC	CY006989	2003.49	OC
CY119018	2008.02	OT	CY108781	2008.25	SC	CY012074	2003.47	OC
CY090454	2008.33	OT	CY108766	2008.25	SC	CY012386	2003.48	OC
CY037575	2008.15	NA	CY108765	2008.33	SC	CY012354	2003.47	OC
FJ229891	2007.58	OT	CY108778	2008.25	SC	CY088016	2003.84	EU
CY032596	2008.11	NA	CY108769	2008.25	SC	CY000259	2004.1	NA
FJ686925	2008.22	NA	CY108764	2008.16	SC	CY088400	2003.94	EU
CY031983	2008.18	NA	CY108795	2008	SC	CY114367	2003.73	EU
CY032588	2008.16	OT	CY088564	2008.28	OT	CY000959	2003.96	NA
CY031919	2008.1	NA	CY088566	2008.28	OT	CY088477	2003.91	EU
CY032189	2008.23	NA	CY108808	2008.81	SC	CY088408	2003.96	EU
FJ532082	2008.27	NA	CY108786	2008.16	NC	CY107092	2003.85	EU
CY032601	2008.13	NA	CY108783	2008.42	SC	CY001562	2003.3	NA
CY032090	2008.15	OT	CY108759	2008.33	NC	CY001554	2003.3	NA
EU716492	2008.1	NA	CY108753	2008.16	NC	CY001407	2003.3	NA
EU851993	2008.03	NA	CY069557	2009	OT	CY002130	2002.01	NA
CY104484	2007.68	OT	FJ009477	2008.29	OT	CY015766	2002.79	OC
CY032599	2008.11	NA	FJ009476	2008.16	OT	CY018967	2002.64	OC
FJ532080	2008.66	NA	CY108791	2008.25	NC	CY112943	2002.02	EU
CY030007	2007.99	NA	CY108747	2008.58	SC	CY112927	2001.2	EU
EU716446	2008.08	NA	CY108787	2008.16	SC	CY015686	2001.73	OC
CY034500	2008.09	NA	CY090561	2008.18	OT	CY002818	2001.05	NA
CY032039	2008.12	NA	GU323744	2008.42	OT	CY017557	2002.59	OC
CY032101	2008.06	NA	CY090481	2008.5	OT	CY017927	2002.62	OC
CY030038	2008.06	NA	GU323750	2008.5	OT	CY017541	2002.61	OC
CY032006	2008.06	NA	GU323740	2008.4	OT	CY015750	2002.65	OC
CY034451	2008.35	NA	CY090483	2008.5	OT	CY017357	2002.48	OC
CY032092	2008.22	OT	CY090485	2008.47	OT	CY013226	2002.48	OC
CY031821	2007.41	OT	CY090488	2008.5	OT	CY019933	2002.65	OC
CY031314	2008.17	OT	CY090475	2008.39	OT	CY017085	2002.55	OC
CY032029	2008.22	NA	CY090572	2008.13	OT	CY015558	2002.5	OC
CY119034	2008.21	OT	CY090490	2008.5	OT	CY008310	2002.5	OC
CY031321	2008.15	OT	GU323741	2008.42	OT	CY007885	2002.47	OC
CY073907	2008.02	OT	CY032074	2008.22	OT	CY012002	2002.52	OC
EU779498	2008.07	NA	CY090455	2008.02	OT	CY012642	2002.43	OC
EU516075	2007.92	NA	CY030565	2008.09	OT	CY022191	2002.69	OC
CY030549	2008.08	OT	EU516074	2007.71	OT	CY001162	2003.26	NA
EU199368	2007.36	NA	HQ844978	2008.5	OT	CY007717	2002.44	OC
EU885540	2007.94	NA	CY118123	2008	OT	CY007893	2002.47	OC
EU516214	2007.94	NA	CY118131	2008.19	OT	CY007661	2002.34	OC
EU516072	2007.71	NA	CY119042	2008.21	OT	CY007701	2002.44	OC
CY031870	2007.64	NA	CY119034	2008.21	OT	CY007853	2002.37	OC
CY030014	2007.71	NA	CY108703	2007.25	SC	CY011634	2002.46	OC
GU323740	2008.4	OT	CY108707	2007.2	SC	CY012026	2002.53	OC
CY090483	2008.5	OT	CY108704	2007.2	SC	CY017549	2002.56	OC
CY090488	2008.5	OT	CY108785	2008	SC	CY114343	2002.15	EU
CY090475	2008.39	OT	CY030026	2008.04	OT	CY022567	2002.62	OC
CY090476	2008.42	OT	FJ532082	2008.27	OT	CY017533	2002.56	OC
CY090468	2008.24	OT	CY104678	2007.52	OT	CY013090	2002.54	OC
CY090460	2008.17	OT	CY034474	2008.42	OT	CY008037	2002.48	OC
CY090469	2008.25	OT	CY104484	2007.68	OT	CY011658	2002.58	OC
CY090456	2008.1	OT	FJ532080	2008.66	OT	CY008278	2002.31	OC
CY090447	2008.84	OT	CY032092	2008.22	OT	CY008262	2002.3	OC
EU516047	2007.69	NA	CY032159	2008.12	OT	CY007869	2002.36	OC
CY088553	2007.57	OT	CY030560	2008.1	OT	CY008021	2002.34	OC
EU516211	2007.96	NA	CY032114	2008.06	OT	CY007789	2002.39	OC
EU516215	2007.99	NA	FJ229888	2007.57	OT	CY007877	2002.37	OC
EU516055	2007.68	NA	FJ229887	2007.57	OT	CY000235	2002.08	NA
CY022883	2007.19	NA	CY118075	2007.35	OT	CY008005	2002.28	OC
EU516033	2007.56	NA	CY031833	2007.57	OT	CY008270	2002.27	OC
EU516074	2007.71	NA	CY031853	2007.75	OT	CY012050	2002.61	OC
EU199268	2007.08	NA	CY108790	2008	NC	CY007781	2002.52	OC
EU199267	2007.06	NA	CY032588	2008.16	OT	CY007741	2002.5	OC
EU566995	2007.96	NA	CY073947	2008.01	OT	CY007917	2002.43	OC
EU516032	2007.29	NA	EU516211	2007.96	OT	CY008013	2002.3	OC
EU516053	2007.59	NA	CY022883	2007.19	OT	CY007605	2002.28	OC
EU199371	2007.31	NA	EU516033	2007.56	OT	CY007597	2002.32	OC
EU516212	2007.94	NA	CY037303	2008.08	OT	CY007589	2002.31	OC
EU516213	2007.97	NA	EU199368	2007.36	OT	CY008286	2002.33	OC
EU516203	2007.85	NA	EU516072	2007.71	OT	CY007861	2002.34	OC
EU199369	2007.09	NA	CY031870	2007.64	OT	CY007845	2002.33	OC
EU567008	2007.89	NA	CY030014	2007.71	OT	CY007669	2002.35	OC
CY031859	2007.65	OT	EU516032	2007.29	OT	CY007653	2002.34	OC
CY031863	2007.67	OT	EU199375	2007.41	OT	CY003098	2002.01	NA
CY031862	2007.67	OT	EU516111	2007.44	OT	CY001170	2001.98	NA
EU516064	2007.85	NA	CY073907	2008.02	OT	CY001239	2002.21	NA
EU516067	2007.83	NA	CY033145	2007.46	OT	CY000587	2002.19	NA
EU516070	2007.84	NA	CY040202	2007.47	OT	CY000531	2002.08	NA
EU199358	2007.32	NA	CY039439	2007.42	OT	CY000578	2002	NA
CY022937	2007.19	NA	EU516056	2007.59	OT	CY002330	2001.98	NA
CY027563	2007.14	NA	EU516204	2007.94	OT	CY000323	2001.97	NA
CY022899	2007.13	NA	EU516071	2007.84	OT	CY000211	2002.04	NA
EU199262	2007.04	NA	EU516205	2007.78	OT	CY000187	2001.95	NA
EU199261	2007.03	NA	EU516046	2007.81	OT	CY003426	2002.02	NA
EU716462	2008	NA	FJ265663	2007.69	OT	CY001327	2002.08	NA
CY022905	2007.29	NA	CY105766	2007.5	OT	CY001186	2002.04	NA
EU100698	2007.02	NA	CY118994	2007.35	OT	CY001738	2002.18	NA
CY031555	2007.19	NA	CY034092	2007.45	OT	CY001263	2002.13	NA
CY027683	2007.1	NA	CY032509	2007.45	OT	CY000547	2002.1	NA
CY022857	2007.23	OT	EU516044	2007.76	OT	CY000339	2002.12	NA
CY026843	2007.12	NA	CY037359	2007.59	OT	CY001311	2002.12	NA
CY022892	2007.25	NA	CY035094	2007.47	OT	CY001130	2002.1	NA
CY022903	2007.25	NA	CY035102	2007.47	OT	CY015742	2002.63	OC
EU502578	2006.94	NA	CY031871	2007.73	OT	CY000411	2002.1	NA
CY022935	2007.21	NA	CY031859	2007.65	OT	CY011690	2002.7	OC
CY090549	2007.84	OT	CY031862	2007.67	OT	CY091111	2002.09	NA
EU516218	2007.94	NA	EU516067	2007.83	OT	CY090919	2002.12	NA
EU502573	2006.93	NA	CY032485	2007.47	OT	CY000275	2001.98	NA
EU199255	2006.93	NA	EU516210	2007.87	OT	CY000307	2001.9	NA
EU516216	2007.6	NA	FJ769863	2007.09	OT	CY001319	2002.06	NA
EU199375	2007.41	NA	CY027539	2007.02	OT	CY001722	2001.99	NA
EU516111	2007.44	NA	EU516045	2007.33	OT	CY000483	2001.89	NA
EU199280	2007.11	NA	CY118970	2007.25	OT	CY015758	2002.74	OC
EU516051	2007.6	NA	CY118059	2007.31	OT	CY023076	2002.17	OC
EU516030	2007.59	NA	CY022897	2007.31	OT	CY001730	2002.15	NA
EU516036	2007.62	NA	CY022892	2007.25	OT	CY000555	2002.08	NA
CY040122	2007.8	OT	CY032525	2007.47	OT	CY015702	2001.75	OC
CY026243	2007.18	NA	CY035086	2007.43	OT	CY013218	2001.73	OC
CY118962	2007.25	OT	CY022893	2007.25	OT	CY015694	2001.73	OC
CY118954	2007.25	OT				CY091095	2002.02	NA
CY022891	2007.25	NA				CY000283	2002.16	NA
CY035882	2007.1	NA				CY003090	2001.99	NA
EU516206	2007.96	NA				CY003194	2002.16	NA
EU516105	2007.05	NA				CY000927	2002.13	NA
CY108699	2007.25	OT				CY001946	2002.16	NA
CY090548	2007.76	OT				CY001199	2002.22	NA
CY022906	2007.29	NA				CY023068	2001.74	OC
FJ226001	2007.64	OT				CY003178	2002.11	NA
CY030044	2008.06	NA				CY017629	2001.64	OC
FJ265663	2007.69	OT				CY017501	2001.7	OC
FJ769862	2007.09	OT				CY017485	2001.61	OC
CY030010	2007.56	NA				CY017525	2001.59	OC
CY104524	2007.58	OT				CY017517	2001.64	OC
EU516056	2007.59	NA				CY017493	2001.64	OC
EU199257	2007.02	NA				CY018959	2001.67	OC
EU199372	2007.37	NA				CY017895	2001.53	OC
[truncated: 1,379 more rows]
